# Supplementary material for: Cross-platform programming model for many-core lattice Boltzmann simulations
Source: PLoS One. 2021 Apr 29;16(4):e0250306. doi: 10.1371/journal.pone.0250306 (PMC8084255; doi:10.1371/journal.pone.0250306)
Supplement: S1 Source Code — The stlbm software library is released as an open-source project and can be used under the terms of an MIT license. The source code is available at https://gitlab.com/UniGeHPFS/stlbm. All performance measurements presented in this article were executed with the version of the code identified through the Git tag benchmarks_plosone. (TXT) [file pone.0250306.s001.txt]

S1 Source code. STLBM software library. The stlbm software library is 
released as an open-source project and can be used under the terms of an MIT license. 
The source code is available at https://gitlab.com/UniGeHPFS/stlbm. All 
performance measurements presented in this article were executed with the version of 
the code identified through the Git tag benchmarks plosone.
