# Supplementary material for: Cross-platform programming model for many-core lattice Boltzmann simulations
Source: PLoS One. 2021 Apr 29;16(4):e0250306. doi: 10.1371/journal.pone.0250306 (PMC8084255; doi:10.1371/journal.pone.0250306)
Supplement: S1 File — This spreadsheet contains the detailed performance measurements used to produce the median values on the graphs and in the tables of this article. (XLSX) [file pone.0250306.s002.xlsx]

## Sheet: README
Supporting data for the article
Cross-platform programming model for many-core lattice Boltzmann simulations
Authors: Jonas Latt, Christophe Coreixas, Joël Beny
This file contains all performance measurements used to produce the graphs and tables of the article.
All measurement are provided in Million lattice site updates per second (MLups).
All measurements were done with the version of the stlbm library identified through the Git Tag benchmarks_plosone.
The tested systems are listed below:
AMD Ryzen 8-core	AMD Ryzen Threadripper 1900X 8-Core Processor
Model	8 Cores, 16 Threads (Hyperthreading on), 1 Socket
Cores	L1d 256 K, L1i 256 K, L2 Cache 4 MB, L3 Cache 16 MB
Cache	CLang 10.0.0-4
Compiler	-std=c++17 -O3
Compiler Options
Intel Xeon 8-core	Intel(R) Xeon(R) CPU E5-2637 v4 @ 3.50GHz
Model	8 Cores, 8 Threads (Hyperthreading off), 2 Sockets
Cores	L1d 32K, L1i 32K, L2 256K, L3 15360K
Cache	GCC (g++ 9.3.0)
Compiler	-std=c++17 -O3 -march=native
Compiler Options
AMD EPYC 64-core	AMD EPYC 7742 64-Core Processor @ 2.24 GHz
Model	64 Cores, 64 Threads (Hyperthreading off), 1 Socket
Cores	L1d 2MiB, L1i 2MiB, L2 32MiB, L3 256MiB
Cache	CLang 10.0.1
Compiler	-std=c++17 -O3
Compiler Options
Intel Xeon 48-core	Intel(R) Xeon(R) Gold 6240R CPU @ 2.40GHz
Model	48 Cores, 48 Threads (Hyperthreading Off), 2 Sockets
Cores	L1d 1.5 MiB, L1i 1.5 MiB, L2 48 MiB, L3 75.5 MiB
Cache	GCC (g++ 9.3.0)
Compiler	-std=c++17 -O3 -march=native
Compiler options
NVIDIA GTX 1080 Ti	GP102 [GeForce GTX 1080 Ti]
Model	11.178 MiB
Memory	nvc++ 20.7-0
Compiler	-stdpar -O1 -std=c++17
Compiler options
NVIDIA RTX 2080 Ti	TU102 [GeForce RTX 2080 Ti Rev. A]
Model	11.011 MiB
Memory	nvc++ 20.7-0
Compiler	-stdpar -O1 -std=c++17
Compiler options
NVIDIA V100	GP102 [Tesla V100-PCIE-32G]
Model	nvc++ 20.7-0
Compiler	-stdpar -O1 -std=c++17
Compiler options

## Sheet: cuboltz_bench (GTX,RTX,V100)
	GTX 1080 Ti		RTX 2080 Ti				V100
	BGK-W2, N=128		BGK-W2, N=128				BGK-W2, N=128
2021-01-08	878.255		1422.19	2021-01-07		2021-01-12	1823.61
	874.604		1425.65				1823.61
	879.206		1425.14				1807.89
	864.398		1415.84				1823.61
	871.943		1416.42				1823.61
	874.279		1415.81				1823.61
	877.522		1416.12				1823.61
	882.528		1416.19				1807.89
	869.971		1416.32				1823.61
	869.937		1416.42				1807.89
2021-01-09	880.221		1411.3	2021-01-08
	867.119		1415.15
	883.286		1415.02
	884.955		1405.53
	876.486		1406.15
	879.766		1405.51
	872.579		1405.89
	877.96		1405.76
	878.154		1405.5
	870.558		1405.75
2021-01-10	882.889		1424.82	2021-01-09
	878.909		1426.92
	871.526		1415.22
	881.384		1416.49
	873.394		1415.54
	885.466		1416.21
	879.47		1416.36
	868.611		1415.8
	868.975		1416.23
	883.384		1405.16
3-day Median	877.741		1415.83				1823.61

## Sheet: RTX 2080 Ti
RTX 2080 Ti				BGK-W2 Educational, N=128							BGK-W2 Unrolled, N=128							TRT Educational, N=128							TRT Unrolled, N=128
2021-01-07		twopop_aos	twopop_soa	swap_aos	swap_soa	aa_aos	aa_soa		twopop_aos	twopop_soa	swap_aos	swap_soa	aa_aos	aa_soa		twopop_aos	twopop_soa	swap_aos	swap_soa	aa_aos	aa_soa		twopop_aos	twopop_soa	swap_aos	swap_soa	aa_aos	aa_soa
		110.38	828.53	70.028	587.31	139.62	663.18		193.7	1108.8	112.66	695.73	321.43	1139.1		111.53	828.69	73.676	577.16	148.23	657.68		193.04	924.93	118.83	605.33	314.58	935.55
		110.08	829.86	70.027	596.26	140.44	676.04		193.68	1102.8	112.8	694.37	321.27	1132.6		111.81	830.79	73.689	577.48	148.29	657.59		192.75	918.52	118.86	605.2	314.73	935.47
		110.28	852.54	70.629	597.8	141.32	678.55		194	1085.6	112.95	694.56	321.19	1132.7		111.91	827.13	73.693	577.21	148.32	657.72		192.87	920.69	118.83	605.51	314.57	936.54
		110.81	856.15	70.634	597.98	141.3	678.16		193.26	1090.4	113	694.47	321.26	1132.4		112.17	828.4	73.679	577.19	148.31	658.41		192.59	924.21	118.82	605.58	314.61	935.66
		110.53	855.32	70.633	598.09	141.29	677.8		193.76	1084.9	112.98	694.3	321.24	1127.3		111.84	830.28	73.691	577.39	148.29	657.75		191.99	922.9	118.86	605.22	314.74	936.56
		111.03	859.24	70.62	598.09	141.3	678.3		194.58	1094.4	112.97	694.54	321.27	1125.5		112.08	832.32	73.717	577.32	148.29	657.74		193.16	919.65	118.83	605.34	314.58	936.38
		110.48	854.54	69.699	598.13	141.27	678.48		193.5	1091.3	112.99	693.91	320.89	1125.5		111.69	827.56	73.698	577.37	148.33	657.73		192.32	924.03	118.79	605.44	314.44	935.38
		110.87	853.22	70.628	597.88	141.28	678.27		194.15	1083.8	113.22	693.47	320.85	1125.5		111.53	828.12	73.692	577.31	148.3	657.75		191.89	918.45	118.85	605.63	314.61	935.21
		110.95	854.4	70.635	598.2	141.26	678.17		194.57	1082.2	113.23	693.36	320.86	1126		111.95	831.25	73.698	577.56	148.3	657.81		193.85	919.6	118.81	605.24	314.73	935.52
		110.22	856.85	70.648	597.9	141.31	678.3		193.38	1085.9	113.18	693.43	320.94	1125.2		111.17	833.84	73.696	577.25	148.27	657.44		192.52	922.07	118.83	605.34	314.73	936.33
2021-01-08		111.23	874.89	70.236	602.86	140.65	681.69		191.54	1071.2	112.92	685.94	318.43	1107.2		111.55	830.27	73.575	577.73	148.09	658.27		192.24	922.05	120.03	604.28	315.74	934.82
		111.19	859.49	70.356	600.08	140.89	681.04		190.64	1067	113.12	684.25	318.18	1105.9		111.52	826.63	73.603	577.83	148.13	658.49		192.95	916.95	120.15	604.25	315.76	935.47
		111.29	859.93	70.339	600.44	140.86	681.08		190.37	1072.5	113.14	683.98	317.56	1107		111.2	826.68	73.594	577.63	148.2	658.78		192.77	923.13	120.25	604.14	315.82	935.04
		111.57	859.25	70.365	600.41	140.94	681.63		190.83	1074	113.13	684.55	318.11	1107.5		111.54	831.24	73.596	577.61	148.21	658.8		193.4	919.97	120.14	604.04	315.82	935.62
		110.96	853.2	70.454	599.07	141.18	679.87		191.03	1066.6	113.16	683.99	318.25	1100.6		110.9	830.05	73.599	577.65	148.2	658.78		192.77	918.8	120.09	604.3	315.69	935.54
		111.74	853.99	70.439	598.04	141.08	679.36		190.51	1062	113.13	684.28	318.21	1100.3		111.65	836.31	73.591	577.88	148.21	658.11		193.21	921.45	120.11	604.29	315.78	934.8
		111.04	862.03	70.436	598.26	141.13	679.35		190.76	1066	113.36	682.86	317.76	1100.5		110.99	829.08	73.601	577.91	148.2	658.24		193.1	917.59	120.08	604.06	315.74	935.22
		110.94	853.47	70.436	598.01	141.12	679.55		190.86	1063.3	113.38	682.73	317.84	1100		111.05	827.93	73.607	577.76	148.18	658.58		192.72	920.42	119.54	573.11	315.72	935.53
		111.35	853.29	70.436	598.02	141.11	679.23		181.85	1079.5	114.43	696.89	322.13	1124.4		111.08	827.91	73.588	577.91	148.17	658.62		193.58	918.1	115.29	595.45	311.48	912.15
		111.07	855.15	70.454	598.14	141.13	678.87		183.27	1077.8	110.85	696.24	322.2	1124.4		111.11	828.65	73.579	577.73	148.2	658.15		190.85	895.01	119.06	594.88	311.21	913.04
2021-01-09		111.61	859.48	71.52	602.19	142.35	677.81		193.99	1088.6	114.26	695	324.4	1131.1		111.76	828.33	74.311	577.78	149.42	657.15		193.1	921.67	120.21	605.2	317.33	934.6
		111.3	856.93	71.549	599.72	142.56	676.52		192.67	1094.2	114.41	694.08	323.93	1131.7		111.82	827.45	74.334	578.11	149.43	657.42		191.81	922.35	120.33	604.97	317.42	935.12
		110.82	853.18	71.58	599.58	142.49	676.83		192.81	1089.1	114.47	694.26	323.99	1130.6		111.37	830.69	74.34	577.63	149.43	656.99		191.6	920.54	120.31	605.28	317.31	934.71
		111.41	857.02	71.576	599.5	142.56	676.9		193.27	1091	114.44	693.93	324.1	1130.5		111.78	831.55	74.322	577.71	149.36	657.24		192.42	916.61	120.31	605.38	317.28	934.17
		110.53	855.53	71.582	599.37	142.65	677.43		193.17	1084.8	114.45	693.55	323.96	1130.7		111.01	830.45	74.326	577.67	149.45	657.18		191.8	916.77	120.31	605.22	317.38	934.37
		111.34	858.77	71.567	599.52	142.58	676.85		192.36	1095	114.41	693.48	323.85	1122.9		111.58	829.63	74.315	577.63	149.44	657.3		191.57	922.3	120.31	605.02	317.59	934.23
		110.24	857.13	71.567	599.77	142.58	676.54		191.6	1085.3	114.66	692.95	323.56	1123.3		111.15	829.46	74.315	577.59	149.34	657.61		190.42	919.97	120.32	605.34	317.26	934.35
		111.12	856.37	71.579	599.67	142.54	676.84		193.63	1090.4	114.7	692.82	323.45	1124.4		111.64	829.02	74.316	577.54	149.43	657.73		192.37	919.7	120.31	605.11	317.37	934.18
		110.86	859.33	71.564	599.68	142.59	676.76		192.72	1084.7	114.66	692.98	323.71	1123.9		111.08	829.74	74.326	577.69	149.43	657.21		191.2	919.69	120.29	605.15	317.3	934.73
		111.29	859.79	71.576	599.58	142.56	676.41		193.38	1078.8	114.69	692.87	323.5	1124.4		111.33	826.05	74.314	577.85	149.41	657.64		192.34	918.98	120.33	605.22	317.23	934.86
3-day median		110.995	856.26	70.6285	598.665	141.285	678.22		192.99	1084.85	113.2	693.475	321.265	1124.8		111.535	829.27	73.6925	577.63	148.295	657.735		192.555	919.97	120.085	605.2	315.74	935.165

## Sheet: RTX 2080 Ti Models
RTX 2080 Ti	BGK-W2 unrolled N=128		TRT unrolled N=128		BGK-NW4 unrolled N=128		RM unrolled N=128		HM unrolled N=128		CM unrolled N=128		CHM unrolled N=128		K unrolled N=128		RR unrolled N=128
	twopop_soa	aa_soa	twopop_soa	aa_soa	twopop_soa	aa_soa	twopop_soa	aa_soa	twopop_soa	aa_soa	twopop_soa	aa_soa	twopop_soa	aa_soa	twopop_soa	aa_soa	twopop_soa	aa_soa
2020-12-18	1088.8	1116.6	931.53	945.06	1174.1	1204.6	986.06	1008.8	860.64	888.05	773.5	788.82	692.65	711.76	740.8	762.09	936.28	976.21
	1083.1	1110.4	931.74	945.04	1176	1195.4	984.47	1007.7	856.46	887.55	764.45	778.7	692.55	711.81	736.14	762.2	940.72	979.55
	1072.8	1109.1	928.58	945.19	1170.3	1195.4	984.54	1008.8	858.45	887.75	704.26	804.71	696.12	711.76	740.86	762.46	943.91	979.42
	1068.4	1135	938.34	944.84	1167.6	1195.9	982.09	1009.3	857.41	887.55	790.22	807.7	692.46	712.02	740.83	762.33	940.94	979.38
	1097.9	1127.3	937.93	945.04	1171	1188.1	983.89	1007.9	859.24	888.09	788.92	807.75	696.9	712.05	738.51	762.13	941.02	979.85
	1085.4	1133.6	927.71	924.68	1167	1188	979.58	1008.2	860.29	887.45	793.05	807.74	695.17	712.1	743.35	762.5	939.24	979.58
	1085.7	1133.8	896.6	920.44	1157.1	1187.9	980.87	1007.8	860.67	886.82	794.37	807.28	692.72	709.97	743.21	762.31	940.87	979.14
	1087.4	1135	900.75	920.79	1157.1	1189.2	978.61	1009.3	859.65	886.84	791.88	805.33	694.88	711.81	738.8	762.24	935.7	979.31
	1085.6	1135	896	920.22	1158	1181.1	980.77	1008.9	859.52	887.73	790.8	807.25	692.14	711.52	738.83	762.1	936.02	979.18
	1086.2	1133.2	899.29	920.39	1151.8	1180.7	979.93	1008.6	858.71	886.79	792.28	807.23	692.83	711.55	738.41	762.26	936.27	979.17
2020-12-20	1077.2	1110.7	927.35	945.52	1184.7	1202.8	986.71	1018	862.2	887.99	775.74	789.59	681.37	699.32	732.36	746.41	910.55	954.77
	1073	1111	927.29	945.48	1174.9	1204.2	993.34	1016.9	859.38	887.16	775.22	790.49	683.67	698.06	725.82	746.71	913.98	955.85
	1070	1108.3	928.13	945.67	1173.6	1194	988.47	1008.8	854.75	889.33	773.57	789.48	681.71	698.92	729.84	747.19	914.92	955.22
	1067.8	1110.1	927.09	945.56	1169.1	1195	983.56	1008.6	855.97	888.15	776.24	789.91	680.81	698.36	724.99	745.17	914.4	955.7
	1070.2	1109.2	931.1	945.46	1166.9	1198.4	982.48	1008.4	863.5	886.99	773.03	789.77	681.71	689.43	726.53	746.9	914.22	954.88
	1067	1109.7	930.61	945.51	1164.9	1191	981.11	1010.7	864.79	887.31	774.39	789.97	634.09	711.66	727.5	746.62	916.08	954.03
	1067.2	1111.1	929.53	945.59	1162.5	1187.7	982.71	1010.1	858.61	887.94	772.04	789.85	693.51	664.86	724.59	746.51	912.42	955.46
	1075.7	1059.6	928.91	945.51	1160.6	1187.8	982.65	1009.3	861.68	887.67	771.42	790.17	670.62	698.89	726.58	743.3	910.92	954.58
	1086.3	1134.4	926.96	944.71	1167.4	1189.7	984.19	1008.8	854.98	887.25	776.34	789.03	677.06	697.67	722.4	745.23	910.22	954.96
	1085.6	1134.4	926.72	945.58	1167.2	1188.8	981.2	1005.4	858.57	887.37	774.78	789.59	682.39	698.69	726.64	746.64	917.26	955.74
2021-01-07	1108.8	1139.1	924.93	935.55	1152.5	1179.6	981.55	1005.9	880.03	907.29	787.86	804.36	690.14	709.68	737.13	759.51	937.01	975.38
	1102.8	1132.6	918.52	935.47	1149.9	1181.1	956.19	995.76	878.8	906.96	789.04	800.99	689.94	709	734.65	759.43	937.56	975.68
	1085.6	1132.7	920.69	936.54	1151	1179.5	952.06	1033.7	878.48	906.97	785.49	804.08	695.48	709.41	739.87	760.07	937.93	974.71
	1090.4	1132.4	924.21	935.66	1148.6	1179.9	1000.8	1033.3	874.4	906.49	787.81	805.48	694.05	708.94	744.1	759.98	929.51	968.72
	1084.9	1127.3	922.9	936.56	1151.9	1179.7	998.33	1033.1	878.98	906.2	790.54	804.76	691.46	709.95	734.5	759.75	928.57	968.6
	1094.4	1125.5	919.65	936.38	1150	1181.4	992.93	1033.6	878.49	906.41	786.99	804.44	692.97	709.17	737.04	760.33	926.91	967.59
	1091.3	1125.5	924.03	935.38	1152.6	1179	1002.7	1033.6	879.88	906.53	790.91	803.55	689.69	709.64	737.98	760.03	925.75	968.13
	1083.8	1125.5	918.45	935.21	1149.7	1179.9	1008.4	1033.6	878.29	906.37	787.05	804.81	694.17	708.94	739.65	759.66	928.73	968.38
	1082.2	1126	919.6	935.52	1152.9	1180.8	1004.2	1033.4	876.88	906.56	788.48	804.38	694.33	710.04	738.03	759.72	929.23	968.34
	1085.9	1125.2	922.07	936.33	1161.5	1181.4	992.66	1034.9	874.76	907.07	787.01	804.44	690.46	709.45	742.64	759.89	932.12	968.53
	BGK-W2 unrolled N=128		TRT unrolled N=128		BGK-NW4 unrolled N=128		RM unrolled N=128		HM unrolled N=128		CM unrolled N=128		CHM unrolled N=128		K unrolled N=128		RR unrolled N=128
	twopop_soa	aa_soa	twopop_soa	aa_soa	twopop_soa	aa_soa	twopop_soa	aa_soa	twopop_soa	aa_soa	twopop_soa	aa_soa	twopop_soa	aa_soa	twopop_soa	aa_soa	twopop_soa	aa_soa
3-day Median	1085.5	1125.75	926.84	940.635	1162	1187.95	983.725	1009.1	860.655	887.965	787	804.22	692.3	709.545	737.555	759.82	929.37	968.565

## Sheet: RTX 2080 Ti Size Models
2021-01-01	(1-day median over 10 runs)
		BGK-W2 unrolled			TRT unrolled			BGK-NW4 unrolled			RM unrolled			HM unrolled			CM unrolled			CHM unrolled			K unrolled			RR unrolled
	N	twopop_soa	aa_soa	N	twopop_soa	aa_soa	N	twopop_soa	aa_soa	N	twopop_soa	aa_soa	N	twopop_soa	aa_soa	N	twopop_soa	aa_soa	N	twopop_soa	aa_soa	N	twopop_soa	aa_soa	N	twopop_soa	aa_soa
	30	581.62	686.775	30	503.33	590.472	30	645.437	710.635	30	512.237	606.499	30	463.97	545.725	30	409.309	485.059	30	389.34	429.282	30	415.759	464.228	30	560.89	609.475
	31	623.565	757.21	31	537.136	642.606	31	718.758	761.083	31	551.154	662.045	31	487.218	596.241	31	440.768	528.484	31	423.585	473.798	31	452.364	507.972	31	599.59	659.91
	32	669.305	869.705	32	593.419	766.364	32	743.628	914.882	32	605.597	782.819	32	517.991	690.193	32	523.241	625.846	32	475.152	552.199	32	503.629	589.942	32	646.87	763.955
	33	689.69	907.95	33	610.668	777.347	33	803.964	924.774	33	619.599	802.057	33	549.071	709.184	33	534.882	637.636	33	485.321	568.177	33	517.966	610.943	33	663.805	787.47
	34	531.08	563.95	34	461.599	495.279	34	592.861	606.493	34	470.727	504.963	34	401.05	438.679	34	353.863	390.283	34	325.212	339.633	34	351.274	368.199	34	431.495	479.74
	35	580.865	609.695	35	501.805	532.474	35	648.215	655.592	35	508.116	544.508	35	418.555	475.219	35	384.873	424.313	35	353.795	368.933	35	381.584	398.58	35	473.005	519.39
	36	622.45	652.53	36	533.952	575.583	36	643.843	701.127	36	540.849	587.711	36	453.838	510.937	36	423.026	458.108	36	380.338	399.05	36	412.042	431.817	36	510.295	557.23
	37	666.88	700.905	37	575.232	617.427	37	712.632	743.639	37	581.549	629.757	37	492.517	547.987	37	465.167	491.181	37	412.844	429.61	37	444.959	464.071	37	544.735	592.53
	38	704.97	732.875	38	597.604	654.915	38	777.562	773.546	38	607.592	663.06	38	518.219	578.482	38	491.405	522.287	38	438.92	456.63	38	472.529	491.446	38	571.27	622.735
	39	680.155	765.45	39	619.1	695.728	39	815.37	813.577	39	613.405	698.366	39	578.683	606.761	39	525.957	551.234	39	469.45	485.871	39	506.484	522.873	39	612.4	662.01
	40	725.675	806.35	40	678.579	742.867	40	849.79	864.248	40	663.451	744.595	40	609.637	641.865	40	560.301	591.869	40	501.865	517.221	40	539.707	556.631	40	646.89	704.395
	41	778.09	857.005	41	652.871	781.258	41	910.985	883.587	41	640.552	793.894	41	650.9	675.704	41	600.597	628.292	41	540.16	546.456	41	577.904	589.905	41	680.36	757.055
	42	679.85	726.17	42	620.785	641.121	42	799.991	778.13	42	637.296	660.672	42	535.203	552.763	42	473.818	504.262	42	439.324	430.531	42	439.872	465.727	42	573.43	607.63
	43	697.895	724.065	43	624.241	656.532	43	774.108	742.136	43	626.998	669.435	43	534.712	564.034	43	480.026	518.662	43	455.766	443.427	43	497.042	479.681	43	587.71	631
	44	706.51	741.285	44	600.118	677.318	44	730.33	740.072	44	600.669	699.003	44	564.732	594.74	44	540.357	542.875	44	483.697	468.706	44	523.223	509.146	44	613.63	658.585
	45	764.33	791.62	45	624.27	726.598	45	752.554	759.235	45	637.497	735.161	45	576.312	629.012	45	570.07	574.77	45	513.093	496.733	45	555.475	538.021	45	656.525	704.455
	46	788.61	801.09	46	651.197	717.358	46	722.156	795.867	46	660.845	776.553	46	660.599	643.198	46	600.716	611.291	46	542.632	520.566	46	583.42	570.599	46	676.34	744.47
	47	810.41	832.525	47	672.443	767.979	47	763.249	826.147	47	685.302	820.805	47	691.561	709.844	47	630.037	650.983	47	571.83	563.971	47	611.881	608.019	47	672.83	791.675
	48	788.685	809.585	48	700.175	708.452	48	880.129	843.132	48	724.197	734.857	48	645.83	636.986	48	573.801	574.926	48	505.216	499.886	48	548.525	543.581	48	672.27	707.875
	49	800.5	828.57	49	708.49	734.514	49	819.972	863.418	49	723.131	758.522	49	655.244	646.761	49	586.794	592.739	49	520.11	510.943	49	564.709	554.602	49	687.325	731.065
	50	844.05	870.74	50	732.333	767.996	50	902.379	925.955	50	740.618	791.082	50	680.204	679.276	50	607.701	617.412	50	498.239	533.422	50	592.071	581.577	50	719.96	753.59
	51	875.495	897.85	51	766.367	803.613	51	980.345	939.192	51	766.279	830.072	51	700.772	715.144	51	634.607	650.025	51	539.503	562.279	51	614.104	610.219	51	754.265	785.945
	52	883.54	944.215	52	795.748	844.564	52	1022.42	995.996	52	801.985	861.297	52	735.366	754.094	52	669.259	686.182	52	548.483	594.135	52	647.101	645.476	52	790.78	827.275
	53	844.81	867.94	53	766.123	771.881	53	943.693	914.185	53	780.982	791.56	53	699.906	691.513	53	566.184	620.4	53	511.374	540.99	53	558.568	587.922	53	736.645	765.85
	54	855.97	879.565	54	777.158	794.609	54	951.352	937.178	54	793.632	810.094	54	702.235	710.394	54	595.963	638.559	54	532.669	556.05	54	576.686	604.138	54	752.74	789.56
	55	888.74	906.325	55	798.876	823.633	55	972.484	952.835	55	819.452	840.212	55	681.396	732.614	55	618.479	663.252	55	551.559	576.049	55	595.223	624.886	55	781.945	814.67
	56	906.03	945.54	56	754.585	854.17	56	1010.57	980.463	56	786.779	875.219	56	711.704	763.893	56	656.13	690.173	56	557.73	602.155	56	620.564	652.636	56	812.155	840.875
	57	900.165	922.785	57	758.448	811.732	57	1038.63	983.721	57	776.168	839.31	57	694.248	726.378	57	601.595	650.981	57	579.625	566.654	57	586.721	615.836	57	782.075	810.865
	58	921.665	938.945	58	769.491	830.12	58	1056.79	1022.88	58	792.201	856.145	58	692.251	742.036	58	620.057	667.772	58	593.568	579.077	58	575.892	628.113	58	797.12	825.86
	59	948.615	957.275	59	784.669	856.07	59	1070.52	1032.97	59	805.777	878.752	59	727.25	762.475	59	622.486	687.461	59	616.037	596.702	59	666.296	648.935	59	810.78	854.9
	60	972.87	987.92	60	794.821	885.385	60	1128.89	1082.8	60	827.96	906.456	60	737.533	795.543	60	673.851	716.914	60	643.689	624.197	60	694.362	676.412	60	835.18	872.74
	61	935.88	959.545	61	757.237	838.798	61	963.223	990.034	61	808.516	874.87	61	768.677	752.52	61	682.78	678.058	61	603.52	584.669	61	654.137	638.144	61	796.16	840.61
	62	939.84	973.515	62	774.109	858.608	62	954.006	1032.17	62	807.274	890.502	62	791.835	769.746	62	704.215	694.924	62	621.52	602.569	62	672.781	655.949	62	819.195	862.44
	63	952.715	994.04	63	877.879	879.091	63	970.311	1038.38	63	832.936	912.298	63	808.581	799.419	63	724.299	718.723	63	643.518	625.621	63	693.801	681.399	63	843.525	882.405
	64	955.73	995.885	64	882.074	864.355	64	989.82	1086.28	64	907.371	897.975	64	796.793	776.446	64	708.274	695.116	64	620.431	601.367	64	674.584	654.718	64	826.895	866.715
	65	954.25	997.67	65	879.871	873.481	65	999.072	1045.9	65	909.12	905.599	65	806.479	787.336	65	714.796	704.672	65	631.519	611.1	65	685.042	665.592	65	843.535	880.12
	66	971.21	1013.25	66	896.243	894.7	66	1051.98	1101.56	66	927.302	927.656	66	823.657	811.525	66	741.434	726.602	66	655.134	633.425	66	709.243	688.814	66	865.65	896.995
	67	968.28	1002.4	67	889.25	870.311	67	1115.35	1059.53	67	915.758	907.322	67	805.795	786.254	67	714.353	702.782	67	628.281	609.801	67	681.965	664.484	67	845.115	877.655
	68	988.055	1011	68	899.587	892.054	68	1131.84	1092.78	68	928.623	923.573	68	822.728	800.935	68	735.297	716.017	68	645.037	621.071	68	702.293	676.977	68	858.435	896.525
	69	988.565	1020.9	69	904.482	873.188	69	1126.9	1091.36	69	937.863	918.204	69	817.504	793.772	69	720.301	706.7	69	537.466	614.858	69	687.758	666.771	69	857.785	887.35
	70	1002.7	1026	70	916.643	886.371	70	1154.58	1121.84	70	943.896	927.094	70	828.181	803.674	70	733.624	718.313	70	548.493	624.513	70	681.822	677.709	70	872.505	900.24
	71	1012.6	1033.3	71	923.846	902.529	71	1200.66	1086.61	71	954.623	937.217	71	845.347	817.734	71	750.576	729.449	71	570.455	638.338	71	606.419	694.028	71	885.69	914.495
	72	1014.5	1037.5	72	929.371	893.05	72	1189.3	1096.89	72	960.55	932.47	72	839.091	807.364	72	627.598	718.839	72	561.564	626.135	72	605.491	679.409	72	875.23	903.955
	73	1020.9	1039.85	73	932.17	904.31	73	1185.65	1095.03	73	965.75	943.602	73	854.667	817.484	73	641.74	730.605	73	585.372	635.567	73	647.161	691.705	73	877.31	917.9
	74	1023.7	1042.65	74	934.035	893.725	74	1194.98	1132.65	74	966.199	937.808	74	844.771	809.046	74	660.862	721.338	74	562.287	626.247	74	614.158	682.129	74	868.965	908.52
	75	1033.45	1046.4	75	942.28	907.333	75	1222.58	1131.52	75	972.14	947.532	75	732.211	822.003	75	669.464	734.057	75	579.475	635.634	75	645.786	694.288	75	885.64	925.02
	76	1030.75	1052.75	76	940.457	897.649	76	1205.66	1132.49	76	973.174	942.83	76	719.148	814.922	76	652.172	723.772	76	575.042	629.093	76	625.034	684.606	76	879.13	913.535
	77	1020.55	1052.55	77	895.249	906.861	77	1203.01	1125.68	77	973.807	949.982	77	752.296	824.637	77	653.791	732.753	77	584.978	636.505	77	658.579	693.179	77	846.605	927.925
	78	1023.8	1064.3	78	799.326	903.668	78	1207.93	1158.57	78	977.043	950.48	78	754.186	824.259	78	654.558	730.348	78	593.975	634.907	78	625.622	692.364	78	835.705	922.345
	79	1026.7	1059.3	79	799.544	915.203	79	1207.94	1145.43	79	885.045	957.869	79	756.231	828.006	79	664.187	739.067	79	595.052	641.134	79	636.167	699.259	79	793.685	934.86
	80	1034.1	1069.9	80	809.097	910.794	80	1217.23	1150.87	80	858.971	959.356	80	735.919	827.21	80	664.256	735.367	80	600.509	637.841	80	657.336	694.489	80	794.175	927.55
	81	956.41	1065.5	81	813.14	916.746	81	1203	1134.48	81	836.982	958.941	81	743.831	832.785	81	674.162	738.849	81	598.283	643.034	81	661.121	700.504	81	800.85	936.47
	82	906.215	1073.75	82	817.708	913.488	82	1216.45	1173.76	82	836.907	963.042	82	744.958	832.591	82	686.748	738.327	82	591.964	641.371	82	639.993	699.13	82	799.055	934.5
	83	910.54	1071.3	83	817.783	920.373	83	1214.6	1136.6	83	885.875	963.586	83	753.829	838.16	83	677.747	743.854	83	611.871	647.501	83	648.252	705.016	83	812.81	941.71
	84	921.325	1084.9	84	834.418	921.539	84	1222.58	1168.65	84	853.715	967.809	84	789.023	838.876	84	700.87	742.849	84	602.035	646.189	84	649.893	703.621	84	811.395	939.9
	85	929.945	1074.7	85	827.891	915.74	85	1021.24	1156.26	85	855.437	966.361	85	760.878	836.956	85	679.444	741.131	85	600.45	643.923	85	649.185	701.807	85	821.92	938.7
	86	930.135	1079.8	86	857.089	923.726	86	1032.91	1174.26	86	866.655	971.572	86	798.682	841.271	86	688.683	746.508	86	607.96	648.887	86	657.235	706.927	86	823.165	945.135
	87	932.745	1082.15	87	843.943	917.512	87	1037.26	1154.31	87	903.595	970.553	87	768.288	838.671	87	686.855	742.877	87	612.321	646.006	87	656.53	703.88	87	833.4	944.255
	88	962.15	1089.45	88	849.547	920.679	88	1092.7	1182.99	88	881.7	971.658	88	805.376	840.788	88	690.419	743.375	88	611.342	646.94	88	658.965	704.865	88	849.085	942.96
	89	971.25	1081.5	89	888.559	924.26	89	1051.88	1159.54	89	879.566	976.155	89	780.957	844.775	89	697.469	748.764	89	617.014	649.925	89	665.976	708.294	89	836.33	949.49
	90	965.405	1092.6	90	896.732	923.873	90	1066.24	1180.44	90	888.38	979.115	90	785.32	845.337	90	703.638	747.532	90	618	649.478	90	688.325	708.09	90	839.705	948.65
	91	972.605	1091	91	874.007	924.792	91	1070.33	1157.04	91	892.471	978.642	91	791.781	846.448	91	718.847	749.213	91	634.985	650.907	91	669.879	709.234	91	844.15	950.405
	92	967.71	1101.5	92	872.73	929.058	92	1092.11	1195.27	92	899.184	982.64	92	799.767	850.159	92	730.032	752.03	92	619.644	653.421	92	694.478	712.78	92	853.29	953.8
	93	978.335	1097.1	93	875.592	926.884	93	1148.3	1154.29	93	906.204	983.1	93	829.902	850.565	93	726.07	751.354	93	626.655	653.905	93	687.572	712.035	93	857.145	953.955
	94	979.53	1101.4	94	897.424	929.434	94	1107.69	1191.31	94	915.375	985.139	94	822.766	852.345	94	734.391	752.904	94	641.87	654.978	94	682.462	713.272	94	861.365	954.995
	95	1004.15	1098.55	95	898.16	927.702	95	1113.48	1149.09	95	925.088	985.569	95	816.715	853.893	95	739.129	755.19	95	630.617	656.632	95	701.624	715.077	95	859.405	959.02
	96	992.445	1113.4	96	896.583	935.143	96	1133.86	1208.02	96	928.782	993.977	96	818.121	860.17	96	723.747	759.786	96	636.195	660.753	96	702.379	719.23	96	881.05	963.565
	97	994.88	1101.65	97	924.183	927.989	97	1124.25	1154.76	97	929.713	987.081	97	841.338	852.906	97	740.834	754.538	97	631.924	655.769	97	698.446	714.146	97	879.3	958.61
	98	1016.2	1109.1	98	918.084	929.046	98	1181.2	1201.26	98	935.375	988.7	98	843.493	853.859	98	737.12	754.612	98	634.673	655.611	98	689.737	714.327	98	869.66	959.075
	99	1022.1	1106.1	99	929.65	928.995	99	1137.11	1176.28	99	970.073	988.025	99	845.655	854.524	99	725.478	755.184	99	632.347	656.012	99	691.914	714.605	99	882.915	957.105
	100	1007.9	1117.05	100	909.947	933.197	100	1143.74	1205.45	100	941.787	990.487	100	831.429	858.173	100	747.677	757.367	100	641.263	659.156	100	694.898	718.223	100	879.675	959.575
	101	1020.45	1108.05	101	935.879	930.205	101	1148.55	1165.54	101	944.564	989.993	101	850.405	856.354	101	729.905	756.448	101	640.545	657.8	101	701.707	716.455	101	893.575	960.39
	102	1027.65	1113.7	102	950.407	945.408	102	1177.95	1215.76	102	977.246	1000.71	102	836.948	863.991	102	736.548	762.288	102	656.266	663.156	102	709.28	722.275	102	884.44	964.15
	103	1024.6	1108.1	103	915.948	930.142	103	1156.88	1164.44	103	954.55	990.366	103	853.472	857.065	103	732.48	755.843	103	642.356	657.6	103	695.013	716.146	103	884.405	960.105
	104	1018.65	1119.8	104	943.707	934.138	104	1207.39	1207.42	104	955.088	993.692	104	856.242	859.553	104	747.463	757.641	104	655.772	659.557	104	713.943	718.062	104	894.735	961.73
	105	1034.8	1113.3	105	920.161	930.255	105	1166.38	1199.5	105	956.758	991.864	105	839.893	858.618	105	735.585	756.181	105	642.653	658.373	105	700.353	716.724	105	898.805	960.69
	106	1022.95	1117.25	106	923.628	931.321	106	1173.59	1206.74	106	958.824	992.199	106	857.871	858.15	106	736.807	756.269	106	645.252	657.999	106	699.697	716.972	106	895.535	961.49
	107	1032.3	1113.7	107	928.821	930.342	107	1214.9	1199.85	107	969.797	991.484	107	850.637	858.848	107	753.127	756.329	107	649.219	658.366	107	714.714	717.131	107	895.76	962.18
	108	1035.4	1122.15	108	927.243	930.453	108	1179.47	1206.67	108	989.716	992.019	108	860.198	858.431	108	742.395	755.981	108	644.965	657.647	108	703.512	716.697	108	897.88	960.255
	109	1032	1115.3	109	942.084	930.309	109	1195.94	1199.38	109	969.075	990.956	109	845.143	857.849	109	740.132	755.827	109	656.548	657.741	109	702.64	717.067	109	900.715	962.62
	110	1038.65	1117.85	110	933.138	930.924	110	1221.3	1204.88	110	967.916	991.071	110	845.443	858.562	110	743.404	755.915	110	647.238	658.585	110	706.506	716.654	110	902.18	963.035
	111	1040.15	1116.9	111	937.226	929.841	111	1188.66	1200.93	111	969.001	991.381	111	845.879	858.394	111	755.675	755.848	111	649.646	658.317	111	711.903	716.261	111	903.375	962.775
	112	1048.55	1122.5	112	943.88	932.021	112	1205.26	1204.91	112	977.419	992.477	112	855.688	859.05	112	755.77	756.183	112	652.217	658.961	112	712.083	717.399	112	914.845	963.425
	113	1051.2	1116.9	113	947.08	929.726	113	1239.48	1201.91	113	985.426	989.73	113	854.184	858.827	113	760.692	754.874	113	654.245	658.455	113	713.985	716.53	113	914.845	963.735
	114	1054.5	1122.55	114	945.987	931.655	114	1206.95	1203.88	114	993.743	993.18	114	853.427	859.422	114	758.443	756.418	114	661.281	659.229	114	714.65	717.043	114	917.26	964.82
	115	1055	1117.55	115	938.277	929.948	115	1228.85	1181.06	115	968.424	989.915	115	865.327	858.532	115	755.653	754.789	115	655.892	659.025	115	711.713	716.611	115	915.675	964.51
	116	1055.15	1124.95	116	945.603	932.754	116	1204.06	1205.26	116	969.118	991.753	116	853.734	859.682	116	748.428	756.856	116	652.52	659.226	116	709.105	716.988	116	918.275	966.18
	117	1050.2	1117.85	117	958.901	929.713	117	1229.99	1180.12	117	971.056	989.596	117	865.273	858.207	117	750.411	755.8	117	654.06	658.725	117	710.943	716.033	117	918.66	966.265
	118	1055	1120.25	118	945.348	931.748	118	1231.53	1199.61	118	973.191	990.121	118	852.217	857.93	118	758.274	755.165	118	659.819	658.519	118	713.87	717.361	118	915.34	965.885
	119	1051.75	1117.25	119	943.802	928.738	119	1199.96	1183.19	119	970.95	986.627	119	849.701	857.178	119	747.888	753.128	119	659.853	657.861	119	711.462	715.118	119	917.555	967.32
	120	1065.8	1125.65	120	966.528	929.964	120	1213.46	1200.11	120	989.278	992.274	120	870.612	857.037	120	762.315	756.154	120	660.874	657.973	120	714.145	716.752	120	926.015	965.93
	121	1059.4	1119.2	121	950.598	927.984	121	1210.41	1176.06	121	975.969	987.07	121	858.4	856.746	121	753.834	754.808	121	664.403	657.812	121	714.945	714.938	121	925.76	967.845
	122	1068.55	1124.35	122	950.961	929.316	122	1242.14	1199.47	122	982.368	991.363	122	855.785	855.078	122	757.947	755.868	122	660.749	656.592	122	720.059	714.585	122	927.75	968.72
	123	1065.25	1119.6	123	949.687	927.416	123	1233.32	1190.34	123	981.222	986.79	123	853.022	853.978	123	754.294	753.039	123	661.418	655.99	123	714.118	713.967	123	930.87	968.665
	124	1066.75	1125.15	124	952.439	927.726	124	1247.2	1197.31	124	980.94	986.343	124	855.779	853.355	124	756.136	752.584	124	661.344	655.378	124	720.759	713.496	124	930.635	968.28
	125	1064.75	1121	125	960.079	926.567	125	1239.5	1181.03	125	978.054	985.013	125	858.409	852.704	125	758.532	751.827	125	661.33	654.919	125	716.425	713.651	125	932.34	968.26
	126	1068.85	1124.45	126	964.315	927.405	126	1217.37	1193.44	126	978.433	985.312	126	853.256	853.277	126	756.984	752.366	126	662.246	655.366	126	715.398	713.628	126	935.665	968.06
	127	1072.3	1123.3	127	953.282	926.712	127	1234.07	1174.73	127	991.616	984.611	127	855.571	852.353	127	764.962	751.063	127	661.659	654.746	127	715.34	712.364	127	931.945	968.825
	128	1084.85	1127.2	128	974.343	929.106	128	1235.26	1192.84	128	994.444	983.621	128	876.786	852.787	128	756.664	750.55	128	663.544	655.914	128	718.847	713.405	128	933.345	972.335
	129	1072.85	1122.55	129	952.741	925.259	129	1229.12	1166.68	129	988.095	988.865	129	856.485	851.555	129	758.743	754.401	129	661.861	654.361	129	725.642	714.177	129	932.74	969.715
	130	1074.85	1125.7	130	953.844	926.647	130	1221.64	1191.24	130	996.722	989.131	130	865.109	850.486	130	768.803	754.001	130	660.8	654.024	130	726.719	713.863	130	934.34	970.375
	131	1077.7	1122.3	131	954.771	924.23	131	1225.26	1184.66	131	983.818	982.851	131	857.562	852.777	131	758.223	750.951	131	663.418	655.226	131	726.053	713.714	131	936.215	971.145
	132	1085.1	1127.55	132	958.543	925.291	132	1247.04	1189.68	132	980.964	979.799	132	871.179	853.381	132	757.935	748.714	132	659.562	655.547	132	717.626	711.851	132	936.95	970.925
	133	1075.8	1122.8	133	961.06	922.541	133	1218.03	1187.93	133	979.933	977.404	133	856.425	847.855	133	755.077	747.272	133	663.501	652.188	133	716.285	710.829	133	937.995	970.86
	134	1079.55	1125.75	134	956.588	921.264	134	1244.64	1188.33	134	983.766	977.092	134	855.69	847.629	134	755.67	747.137	134	656.868	652.012	134	717.549	710.001	134	940.995	970.9
	135	1079.7	1123.95	135	958.549	922.299	135	1228.78	1169.94	135	982.619	977.317	135	858.69	847.513	135	756.276	747.354	135	660.794	651.998	135	721.995	709.829	135	938.035	971.31
	136	1084.55	1127	136	962.197	924.155	136	1248.89	1186.42	136	989.341	976.202	136	870.111	847.364	136	758.528	746.85	136	659.009	652.341	136	716.484	709.6	136	940.165	972.01
	137	1080.75	1125.75	137	960.491	922.722	137	1243.99	1165.89	137	984.505	977.111	137	859.906	846.183	137	760.049	747.089	137	657.086	651.285	137	716.194	708.89	137	940.96	972.69
	138	1084.95	1129.9	138	962.963	923.356	138	1227.16	1182.38	138	992.789	987.167	138	861.836	846.016	138	764.356	752.21	138	658.707	651.088	138	717.515	708.415	138	941.115	972.71
	139	1084.75	1126.5	139	962.628	921.499	139	1225.61	1172.27	139	995.096	985.05	139	861.58	845.045	139	762.246	751.804	139	657.287	650.88	139	722.636	707.95	139	942.475	973.195
	140	1090.75	1129.7	140	966.086	921.736	140	1234.8	1180.34	140	992.123	979.107	140	862.42	845.547	140	758.895	747.767	140	660.581	650.947	140	718.478	708.499	140	943.895	973.63
	141	1088.85	1126.3	141	964.379	920.327	141	1228.8	1171.07	141	994.848	979.207	141	863.58	844.438	141	759.246	747.964	141	660.641	650.325	141	718.332	709.305	141	944.815	973.605
	142	1093.5	1130.6	142	966.439	920.354	142	1233.75	1179.75	142	990.208	973.337	142	866.974	843.942	142	756.7	744.379	142	658.39	649.964	142	723.264	709.176	142	946.16	973.91
	143	1092.65	1127.25	143	967.83	920.235	143	1229.42	1166.88	143	1005.65	984.323	143	869.678	848.055	143	763.309	751.061	143	661.699	652.257	143	717.343	706.929	143	946.47	974.345
	144	1092.5	1134.6	144	973.192	921.719	144	1233.26	1179.31	144	998.449	970.384	144	865.602	846.601	144	754.029	742.393	144	658.478	651.539	144	722.74	708.266	144	942.965	974.56
	145	1090.95	1128.95	145	966.709	919.669	145	1242.78	1160.93	145	1002.32	981.959	145	863.529	842.221	145	762.162	749.803	145	660.622	648.92	145	714.66	706.421	145	943.825	975.2
	146	1093.15	1131.55	146	969.076	918.737	146	1230.37	1177.55	146	1002.33	968.407	146	862.28	840.961	146	754.17	741.544	146	655.812	647.999	146	716.128	705.983	146	945.3	975.05
	147	1093.2	1127.9	147	965.486	916.624	147	1243.36	1159.7	147	993.316	971.184	147	861.647	839.991	147	755.905	743.306	147	656.667	647.287	147	715.534	704.882	147	944.875	974.985
	148	1093.8	1136.3	148	969.523	919.838	148	1237.93	1174.61	148	997.481	968.098	148	864.435	840.674	148	755.459	741.483	148	659.196	647.76	148	722.192	706.567	148	944.885	975.52
	149	1093.2	1126.8	149	967.683	916.377	149	1230.39	1153.42	149	989.664	964.739	149	862.454	839.519	149	753.268	739.678	149	660.613	647.223	149	717.379	706.986	149	945.78	975.715
	150	1095.65	1134.25	150	970.286	918.169	150	1236.25	1174.19	150	1000.26	975.755	150	863.552	839.796	150	759.027	745.836	150	660.396	647.216	150	720.164	708.83	150	946.14	975.93
	151	1096.1	1130.95	151	967.417	916.606	151	1234.7	1165.06	151	994.934	967.886	151	862.05	838.834	151	761.12	741.338	151	658.954	646.832	151	725.008	712.896	151	947.85	975.995
	152	1101.05	1135.6	152	972.509	916.549	152	1229.49	1167.04	152	1004.74	969.226	152	868.748	838.018	152	761.054	741.881	152	657.007	646.193	152	717.44	704.64	152	949.98	975.89
	153	1099.2	1131.75	153	969.816	915.987	153	1234.88	1172.47	153	999.504	966.696	153	863.277	837.252	153	757.84	740.73	153	657.459	645.867	153	721.673	708.569	153	950.885	976.77
	154	1102.5	1132.5	154	969.731	914.241	154	1235.55	1172.07	154	992.305	962.382	154	864.077	836.366	154	754.823	737.978	154	659.713	645.35	154	721.578	707.999	154	951.09	976.835
	155	1101.75	1131.55	155	969.445	914.35	155	1238.23	1163.87	155	998.423	969.075	155	867.641	837.033	155	760.51	742.111	155	658.649	645.606	155	726.216	713.101	155	952.04	976.505
	156	1104.85	1139.4	156	975.554	916.054	156	1249.25	1171.39	156	995.479	964.499	156	870.134	838.017	156	755.67	739.083	156	659.288	646.144	156	721.586	708.089	156	951.465	976.445
	157	1103.35	1130.7	157	969.455	913.161	157	1231.69	1162.03	157	990.955	960.57	157	869.726	837.686	157	754.414	737.124	157	657.607	645.989	157	725.233	706.719	157	952.455	976.82
	158	1103.5	1136.2	158	971.921	914.085	158	1233.38	1165.11	158	994.508	962.13	158	870.169	837.933	158	760.155	738.065	158	660.261	646.318	158	734.976	717.043	158	953.305	976.85
	159	1104.15	1132.8	159	975.083	912.048	159	1229.59	1160.52	159	995.429	963.398	159	864.497	836.108	159	757.232	738.889	159	656.788	644.996	159	719.648	705.597	159	953.935	977.045
	160	1106.4	1144.95	160	974.365	916.235	160	1232.01	1161.3	160	1005.11	966.378	160	878.093	843.964	160	761.486	740.337	160	662.628	649.584	160	721.324	706.951	160	956.45	978.5
	161	1104.5	1131.55	161	974.773	912.115	161	1236.04	1161.86	161	993.554	959.564	161	868.293	840.567	161	758.043	736.786	161	659.853	647.901	161	718.889	703.212	161	955.31	977.4
	162	1104.9	1134.8	162	970.874	911.286	162	1236.81	1166.89	162	1015.77	982.275	162	872.066	838.177	162	768.597	750.042	162	658.634	646.488	162	721.728	703.786	162	955.505	977.06
	163	1105.95	1131.65	163	969.455	910.217	163	1233.49	1160.26	163	995.895	958.31	163	870.657	837.872	163	754.257	735.847	163	660.359	646.187	163	717.515	702.756	163	955.855	977.575
	164	1108.55	1140.8	164	975.974	912.988	164	1228.65	1158.18	164	1020.4	978.513	164	871.325	841.193	164	766.353	747.917	164	663.848	647.991	164	718.277	703.532	164	955.55	977.89
	165	1109.1	1133.2	165	969.744	909.734	165	1229.22	1150.66	165	996.139	961.266	165	875.972	839.768	165	756.159	737.515	165	661.027	647.405	165	723.559	704.346	165	955.98	977.63
	166	1109.5	1136.45	166	973.122	910.078	166	1234.23	1157.36	166	993.076	958.22	166	875.74	839.474	166	754.83	735.773	166	660.628	647.058	166	721.914	702.968	166	956.41	977.495
	167	1107.25	1131.95	167	971.011	908.828	167	1235.99	1157.21	167	993.692	957.356	167	872.786	839.498	167	755.779	735.221	167	662.184	647.314	167	719.47	703.7	167	957.54	977.91
	168	1108.7	1140.2	168	971.505	911.429	168	1232.94	1153.58	168	993.8	957.91	168	875.143	837.931	168	759.341	735.513	168	659.276	646.131	168	719.766	703.437	168	956.71	977.875
	169	1107.65	1132.35	169	971.353	907.935	169	1223.61	1146.82	169	1000.2	964.545	169	867.442	832.61	169	759.441	739.506	169	656.113	643.118	169	718.265	702.016	169	958.945	977.69
	170	1109.2	1136.45	170	970.22	908.376	170	1233.58	1155.25	170	1004	966.606	170	870.436	833.669	170	761.315	740.805	170	659.79	643.663	170	719.041	702.511	170	957.81	977.965
	171	1109.95	1133.1	171	969.76	907.805	171	1233.89	1153.61	171	1008.31	966.137	171	862.572	830.926	171	760.58	740.66	171	655.28	641.938	171	720.39	701.244	171	958.45	977.935
	172	1112.25	1140.35	172	972.429	909.343	172	1233.18	1158.95	172	1002.37	964.518	172	868.11	830.872	172	762.171	739.377	172	658.252	641.935	172	720.728	700.752	172	959.025	977.875
	173	1110.1	1133.9	173	969.334	906.174	173	1226.88	1153.41	173	1005.65	967.53	173	866.043	830.557	173	762.016	741.416	173	656.009	641.612	173	720.228	703.601	173	959.61	978.195
	174	1113.55	1136.7	174	974.203	907.018	174	1227.82	1153.06	174	1003.85	961.608	174	864.085	830.431	174	759.197	737.723	174	658.251	641.731	174	721.158	701.722	174	960.93	978.455
	175	1112.1	1132.15	175	973.243	905.425	175	1222.36	1142.96	175	1002.7	963.636	175	870.172	837.12	175	761.968	739.142	175	660.035	645.619	175	712.054	695.442	175	960.385	978.19
	176	1114.9	1142.85	176	971.171	907.673	176	1229.07	1146.38	176	1005.37	964.407	176	870.815	837.781	176	763.531	739.154	176	660.475	645.765	176	717.929	700.949	176	960.14	978.37
	177	1114.8	1132.85	177	970.623	905.669	177	1226.22	1137.83	177	999.162	959.631	177	870.365	836.764	177	757.933	736.345	177	659.81	645.378	177	716.94	699.685	177	960.715	978.325
	178	1117.35	1135.95	178	968.977	904.913	178	1222.46	1145.61	178	1003.77	961.487	178	869.402	835.711	178	758.874	737.709	178	658.8	644.612	178	718.933	701.324	178	961.385	978.42
	179	1116.1	1132.8	179	968.673	903.871	179	1234.44	1145.49	179	992.492	948.547	179	869.879	835.752	179	754.994	730.124	179	659.599	644.838	179	715.779	698.168	179	960.585	978.62
	180	1118.65	1140.8	180	970.451	905.705	180	1223.73	1144.57	180	1008.8	965.606	180	870.973	836.235	180	761.361	739.921	180	659.106	644.957	180	717.869	700.27	180	961.275	978.63
	181	1116.95	1133.1	181	968.407	903.356	181	1217.65	1122.85	181	1011.3	968.633	181	875.917	841.146	181	763.586	741.209	181	664.917	647.912	181	714.014	696.298	181	961.38	978.815
	182	1119	1137.7	182	967.839	903.144	182	1224.01	1146.66	182	999.847	959.386	182	877.725	842.133	182	758.387	736.459	182	665.37	648.657	182	718.792	698.634	182	961.215	978.855
	183	1117.65	1133.8	183	968.34	902.577	183	1216.13	1123.18	183	1007.03	966.474	183	881.456	841.859	183	764.115	740.907	183	663.25	648.452	183	716.429	697.835	183	963.35	979.02
	184	1121.2	1140	184	969.13	904.368	184	1219.34	1137.39	184	986.11	945.906	184	864.924	828.781	184	750.523	728.425	184	655.158	640.536	184	718.917	700.529	184	962.085	978.74
	185	1116.3	1133.95	185	970.021	904.609	185	1215.51	1119.81	185	996.085	957.476	185	866.948	827.938	185	760.665	735.67	185	655.39	640.402	185	717.117	698.564	185	961.6	979.12
	186	1119	1136.9	186	974.248	909.238	186	1223.45	1136.98	186	981.637	942.589	186	862.236	826.787	186	749.548	726.323	186	655.735	640.135	186	713.804	692.392	186	964.07	979.405
	187	1114.65	1131.25	187	972.218	904.858	187	1212.45	1118.05	187	997.224	960.122	187	859.644	820.865	187	764.613	737.063	187	654.518	637.311	187	717.92	696.213	187	962.775	979.46
	188	1116.25	1135.3	188	969.359	903.807	188	1210.63	1135.58	188	975.449	939.893	188	856.442	818.912	188	751.731	723.33	188	654.26	635.641	188	710.125	690.632	188	959.31	978.07
	189	1114.75	1127.8	189	965.877	900.063	189	1214.83	1125.76	189	976.766	939.755	189	857.543	818.422	189	751.248	725.954	189	652.46	636.616	189	724.449	703.579	189	962.755	978.565
	190	1116.2	1126.9	190	971.344	902.132	190	1218.62	1136.66	190	998.555	958.127	190	859.107	821.087	190	762.734	738.424	190	652.415	637.165	190	715.743	696.104	190	962.94	978.76
	191	1117.4	1127.15	191	971.073	903.506	191	1220.63	1117.88	191	987.188	941.66	191	857.916	821.925	191	754.173	727.961	191	652.354	636.709	191	728.641	706.09	191	962.865	978.785
	192	1115.4	1138.8	192	975.648	906.665	192	1222.15	1136.16	192	1018.35	969.357	192	858.57	822.16	192	768.938	743.666	192	654.132	636.933	192	718.991	697.392	192	963.52	979.93
	193	1116.1	1130.7	193	969.517	903.183	193	1220.27	1114.9	193	991.445	946.321	193	856.957	821.104	193	753.339	728.835	193	651.794	635.92	193	728.735	706.402	193	963.11	978.56
	194	1116.95	1134.15	194	971.886	904.156	194	1220.4	1132.39	194	989.592	946.347	194	857.844	821.014	194	753.292	728.579	194	653.497	635.938	194	727.991	706.796	194	962.72	978.63
	195	1116.85	1130.6	195	970.025	901.916	195	1225.16	1120.21	195	990.95	947.124	195	859.708	819.385	195	753	728.953	195	650.716	634.939	195	719.839	698.67	195	963.31	979.22
	196	1118.25	1141.4	196	973.735	905.759	196	1216.44	1130.85	196	993.072	947.581	196	857.112	820.066	196	753.816	729.082	196	652.415	635.502	196	714.353	694.955	196	963.5	979.68
	197	1117.25	1132.1	197	970.634	901.122	197	1225.98	1122.31	197	993.744	950.191	197	857.193	819.309	197	756.829	730.473	197	651.664	635.037	197	715.667	695.059	197	963.695	979.46
	198	1119.25	1136.5	198	971.266	903.135	198	1212.19	1127.73	198	988.337	943.187	198	861.069	820.994	198	749.92	726.099	198	651.461	635.756	198	711.176	691.504	198	964.59	979.34
	199	1117.95	1134.7	199	969.269	899.995	199	1224.19	1129.21	199	1011.07	964.045	199	855.633	818.702	199	766.033	739.087	199	651.861	634.269	199	716.963	695.017	199	963.89	979.455
	200	1118.4	1137.95	200	970.618	903.441	200	1211.7	1128.5	200	988.498	943.525	200	856.993	818.905	200	751.298	727.077	200	651.402	634.535	200	713.15	691.265	200	964.74	979.985
	201	1119.2	1134.1	201	967.8	899.341	201	1219.94	1132.51	201	982.653	938.437	201	859.997	819.168	201	747.967	723.543	201	652.705	634.712	201	711.647	690.917	201	964.065	979.55
	202	1118.6	1137.1	202	970.352	899.733	202	1213.12	1127.04	202	982.319	936.729	202	855.967	818.683	202	746.459	722.239	202	652.048	634.382	202	711.093	689.312	202	965.27	979.64
	203	1118.2	1133.7	203	973.215	901.574	203	1209.45	1118.42	203	985.961	941.741	203	855.57	817.028	203	752.699	725.704	203	649.701	633.431	203	710.734	689.497	203	965.07	979.76
	204	1122	1141.1	204	967.84	899.424	204	1211.95	1125.74	204	1012.6	966.3	204	856.082	817.478	204	767.197	739.746	204	651.557	633.691	204	728.089	704.985	204	965.42	979.53
	205	1119	1133.9	205	966.13	897.177	205	1222.79	1123.88	205	982.702	937.187	205	857.267	816.463	205	749.666	722.415	205	649.571	633.284	205	711.376	689.56	205	965.475	979.78
	206	1121.85	1136.8	206	966.171	897.555	206	1213.43	1124.39	206	985.782	938.799	206	857.381	816.687	206	748.459	723.245	206	649.931	633.461	206	709.987	689.666	206	965.32	979.735
	207	1118.65	1134.1	207	965.619	897.147	207	1209.45	1120.36	207	982.166	939.403	207	855.595	817.89	207	748.931	723.683	207	651.858	633.813	207	711.928	691.395	207	964.645	979.595
	208	1122.25	1143.8	208	968.839	899.441	208	1217.52	1125.1	208	982.594	936.903	208	856.098	818.252	208	746.996	722.002	208	651.573	633.942	208	711.69	691.547	208	965.645	979.855
	209	1120.05	1134.3	209	966.801	897.645	209	1211.59	1114.35	209	1009.61	964.574	209	855.493	817.334	209	766.945	739.019	209	650.051	633.528	209	714.607	692.64	209	965.925	979.79
	210	1119.9	1137.8	210	970.542	900.862	210	1213.03	1121.81	210	1005.35	958.489	210	856.48	817.086	210	760.764	734.983	210	649.901	633.542	210	714.829	692.44	210	965.945	979.725
	211	1118.7	1136.2	211	966.694	896.421	211	1226.47	1132.55	211	1008.15	964.015	211	858.004	817.125	211	766.516	738.604	211	650.075	633.57	211	711.405	690.843	211	965.02	979.66
	212	1121.95	1141.3	212	969.191	900.566	212	1214.51	1123.1	212	987.635	939.278	212	856.378	817.319	212	749.092	723.839	212	650.27	633.727	212	712.036	689.815	212	966.155	980.27
	213	1121.6	1135.75	213	966.975	895.925	213	1214.54	1120.64	213	981.805	937.766	213	859.281	818.091	213	748.82	723.198	213	651.104	634.11	213	710.201	689.617	213	966.735	979.835
	214	1120.45	1138.15	214	966.214	896.924	214	1206.04	1118.86	214	976.577	931.317	214	856.35	817.411	214	745.935	718.786	214	651.934	633.751	214	716.932	693.697	214	966.725	979.775
	215	1118.8	1132.3	215	964.288	894.933	215	1220.61	1123.05	215	979.125	933.798	215	856.882	817.576	215	745.898	720.309	215	650.022	633.171	215	712.227	690.752	215	965.63	979.78
	216	1121.05	1140.1	216	965.604	895.565	216	1212.19	1120.17	216	976.673	931.9	216	854.655	815.156	216	744.697	719.041	216	649.702	632.502	216	718.194	695.031	216	965.42	979.51
	217	1118.1	1136	217	964.479	894.907	217	1215.45	1129.18	217	1005.94	961.987	217	855.966	816.651	217	764.618	736.701	217	651.062	633.035	217	709.671	687.959	217	964.41	979.8
	218	1122.8	1137.4	218	965.06	894.806	218	1205.3	1117.83	218	978.814	935.265	218	851.521	812.832	218	746.869	721.133	218	647.476	630.54	218	717.844	695.471	218	966.075	979.63
	219	1119	1134.4	219	963.594	894.596	219	1212.95	1123.55	219	980.523	934.356	219	851.484	812.25	219	746.505	720.578	219	647.139	630.175	219	712.887	689.734	219	966.33	979.68
	220	1121.7	1141.5	220	962.544	893.452	220	1204.98	1117.9	220	976.627	931.873	220	852.776	813.887	220	744.629	719.056	220	648.039	630.882	220	710.254	687.82	220	966.33	979.76
	221	1118.35	1133.9	221	961.603	892.589	221	1209.67	1112.97	221	975.621	931.991	221	852.606	812.907	221	745.404	719.691	221	648.609	630.873	221	709.683	686.953	221	965.105	979.18
	222	1119.85	1137.4	222	964.953	895.636	222	1221.45	1129.22	222	1001.45	957.761	222	863.537	823.526	222	762.856	734.837	222	654.268	636.638	222	711.591	689.988	222	965.685	979.9
	223	1119.5	1134.1	223	961.565	891.794	223	1206.57	1110.86	223	978.055	932.991	223	864.011	823.853	223	745.52	719.728	223	655.454	636.713	223	708.329	686.958	223	966.425	979.71
	224	1115.65	1139.85	224	967.241	895.093	224	1217.25	1127.73	224	1008.52	958.943	224	868.147	827.408	224	764.81	736.175	224	656.886	639.149	224	712.304	690.459	224	965.82	980.915
	225	1119.6	1135.2	225	965.988	894.035	225	1206.14	1110.95	225	994.535	951.385	225	866.559	826.174	225	757.715	731.479	225	657.642	638.611	225	710.586	688.536	225	965.6	979.75
	226	1120.5	1137.6	226	962.366	893.04	226	1200.25	1114.69	226	980.277	935.807	226	866.929	826.48	226	748.111	721.982	226	656.136	637.991	226	719.726	697.469	226	966.745	979.82
	227	1119.2	1134.7	227	961.847	892.529	227	1204.41	1109.54	227	967.895	926.666	227	867.59	826.951	227	742.097	716.333	227	656.949	638.882	227	719.542	696.602	227	965.83	979.75
	228	1120.05	1139.2	228	962.091	893.876	228	1204.87	1118.08	228	977.844	932.36	228	874.106	832.844	228	747.296	719.858	228	660.615	642.427	228	708.872	686.343	228	965.965	979.995
	229	1116.9	1132.3	229	959.25	890.538	229	1202.98	1105.15	229	969.209	928.754	229	875.477	833.21	229	744.072	718.181	229	661.216	642.634	229	720.617	696.628	229	966.535	979.88
	230	1116.4	1135.25	230	962.124	892.116	230	1197.21	1113.27	230	992.394	950.959	230	872.82	832.016	230	760.46	731.748	230	660.558	641.721	230	721.984	698.919	230	965.88	979.73
	231	1115.5	1135	231	959.954	891.842	231	1209.37	1121.5	231	973.953	934.327	231	873.144	832.182	231	747.613	720.995	231	660.966	642.171	231	719.647	696.437	231	966.13	979.88
	232	1114.9	1139.1	232	960.926	894.016	232	1211.8	1129.14	232	998.041	955.98	232	873.881	832.408	232	762.24	734.104	232	660.905	642.286	232	721.37	698.426	232	965.06	979.96
	233	1115.7	1134.6	233	959.872	891.268	233	1199.88	1113.27	233	986.381	947.19	233	873.41	832.566	233	755.553	728.823	233	660.885	642.174	233	722.567	698.931	233	965.855	979.835
	234	1116.6	1135.9	234	957.261	891.129	234	1195.89	1113.66	234	969.762	931.596	234	873.547	833.278	234	745.498	719.046	234	661.349	642.713	234	706.605	684.376	234	965.495	979.76
	235	1114.65	1134.4	235	955.645	889.772	235	1197.45	1114.63	235	984.225	943.165	235	874.54	833.151	235	754.708	727.117	235	662.188	642.624	235	713.628	690.793	235	966.815	979.765
	236	1117.5	1139.4	236	957.038	890.889	236	1200.72	1117.25	236	987.553	945.463	236	846.973	808.078	236	755.209	728.069	236	646.389	627.985	236	709.018	686.596	236	965.945	979.59
	237	1113.1	1133.05	237	954.876	890.01	237	1190.36	1104.18	237	965.596	930.256	237	846.341	807.487	237	745.874	718.27	237	646.044	627.885	237	708.608	685.298	237	966.255	979.64
	238	1115.1	1134.2	238	953.843	889.763	238	1195.27	1113.23	238	978.309	940.638	238	847.506	808.896	238	752.018	724.852	238	646.112	628.231	238	710.229	687.442	238	966.825	979.45
	239	1112.95	1132.4	239	953.783	889.276	239	1195.59	1111.52	239	979.829	943.923	239	846.637	808.379	239	753.374	726.489	239	646.05	628.133	239	711.777	688.409	239	966.485	979.31
	240	1114.05	1140.05	240	956.41	889.477	240	1194.55	1111.61	240	968.107	928.662	240	847.881	807.941	240	746.12	718.71	240	645.821	627.53	240	705.507	682.769	240	965.83	979.765
	241	1113.3	1132.5	241	951.515	887.948	241	1190.32	1105.57	241	956.866	922.618	241	846.534	807.613	241	744.925	718.249	241	646.362	627.819	241	710.609	687.026	241	966.985	979.45
	242	1114.5	1134.4	242	953.3	890.009	242	1201.16	1116.39	242	954.175	920.233	242	845.467	807.469	242	744.014	717.144	242	645.926	627.382	242	708.573	684.566	242	967.57	979.44
	243	1112.75	1130.6	243	949.808	886.241	243	1192.34	1103.2	243	956.891	921.037	243	844.305	806.201	243	744.997	717.895	243	645.318	626.92	243	707.324	684.368	243	966.61	979.375
	244	1112.7	1138.2	244	953.53	889.845	244	1192.13	1110.98	244	961.279	923.419	244	844.222	806.117	244	745.971	719.047	244	644.981	626.999	244	705.697	682.189	244	966.955	979.675
	245	1110.6	1130.5	245	948.878	884.292	245	1191.68	1102.68	245	949.008	916.1	245	843.914	805.849	245	740.693	713.612	245	644.893	626.595	245	704.588	681.364	245	967.145	979.54
	246	1112.5	1133.7	246	952.107	887.663	246	1188.39	1107.83	246	958.01	920.402	246	854.85	817.377	246	743.845	716.329	246	652.103	633.083	246	707.962	684.624	246	966.8	979.505
	247	1110.7	1130.9	247	947.545	883.926	247	1185.17	1107.49	247	958.04	924.103	247	854.72	816.717	247	744.844	717.122	247	652.199	632.998	247	706.975	682.923	247	966.49	979.475
	248	1111.05	1136.5	248	948.432	885.575	248	1194.68	1115.71	248	964.528	929.096	248	850.049	811.097	248	744.99	718.006	248	648.109	629.457	248	708.951	685.002	248	966.705	979.135
	249	1110.4	1131.3	249	950.27	887.228	249	1184.85	1105.68	249	968.048	932.052	249	848.574	809.9	249	750.973	723.736	249	647.732	628.777	249	707.114	683.72	249	966.8	979.46
	250	1111.55	1132.7	250	945.581	884.092	250	1185.37	1106.42	250	951.016	918.792	250	847.035	809.694	250	743.338	716.084	250	647.521	628.71	250	704.246	680.739	250	967.05	979.34
	251	1109.9	1128.1	251	950.809	888.066	251	1199.82	1117.24	251	965.146	930.962	251	847.445	810.335	251	751.119	723.606	251	648.195	628.844	251	707.562	683.872	251	965.845	979.295
	252	1111.25	1136.5	252	950.933	889.163	252	1182.61	1106.39	252	962.106	925.231	252	851.502	814.274	252	746.343	718.943	252	651.399	631.322	252	709.01	684.454	252	966.745	979.355
	253	1108.45	1127.3	253	948.304	887.549	253	1182.26	1102.75	253	952.99	920.43	253	850.196	814.232	253	744.81	717.39	253	650.43	631.084	253	709.666	685.231	253	965.645	979.165
	254	1108.95	1132.8	254	943.123	884.849	254	1191.71	1116.03	254	969.704	932.31	254	850.54	814.461	254	751.669	723.959	254	650.53	630.767	254	707.878	683.652	254	965.75	978.99
	255	1109	1129.35	255	943.158	883.916	255	1186.29	1109.95	255	955.856	925.708	255	849.364	814.045	255	744.688	716.516	255	650.958	630.672	255	705.49	681.437	255	965.845	978.95
	256	1128	1144	256	958.91	889.017	256	1201.14	1118.08	256	969.449	921.681	256	857.631	813.329	256	740.373	712.261	256	650.899	630.865	256	703.969	679.629	256	967.14	980.8

## Sheet: GTX 1080 Ti
NVidia GTX 1080 Ti				BGK-W2 Educational; N=128							BGK-W2 Unrolled; N=128							TRT Educational; N=128							TRT Unrolled; N=128
		twopop_aos	twopop_soa	swap_aos	swap_soa	aa_aos	aa_soa		twopop_aos	twopop_soa	swap_aos	swap_soa	aa_aos	aa_soa		twopop_aos	twopop_soa	swap_aos	swap_soa	aa_aos	aa_soa		twopop_aos	twopop_soa	swap_aos	swap_soa	aa_aos	aa_soa
2021-01-08		80.069	650.13	54.442	445.54	109.43	448.15		150.88	502.21	59.839	517.86	224.9	770.1		82.464	674.94	59.183	441.81	119.38	435.67		152.63	586.11	67.722	470.97	229.45	692.18
		80.111	643.48	54.492	445.89	109.51	448.1		150.88	499.24	59.851	517.88	224.89	770.1		82.334	671.34	59.25	442.21	119.44	435.66		152.46	584.57	67.708	470.97	229.47	692.16
		80.081	644	54.498	445.91	109.5	448.07		150.98	499.71	59.865	517.87	224.86	770.08		82.38	675.08	59.247	442.22	119.47	435.64		152.59	585.1	67.706	470.96	229.44	692.26
		80.157	649.32	54.505	445.91	109.46	448.12		150.96	499.58	59.819	517.85	224.86	770		82.416	673.31	59.261	442.22	119.44	435.64		152.57	585.19	67.706	470.98	229.43	692.18
		80.115	645.2	54.5	445.89	109.47	448.08		141.05	499.16	59.826	517.83	224.89	770.06		82.399	672.89	59.261	442.24	119.45	435.64		152.59	585.19	67.734	470.96	229.38	692.14
		67.543	649.49	54.499	445.91	109.5	448.06		150.88	115.58	59.834	517.82	224.89	770.14		82.433	676.06	59.252	442.2	119.47	435.59		152.57	585.06	67.719	470.97	229.45	692.22
		80.089	649.88	54.514	445.89	109.53	448.09		151.03	499.98	59.866	517.86	224.89	770.13		82.281	672.69	59.26	442.21	119.48	435.59		152.55	584.73	67.711	470.99	229.43	692.13
		80.073	651.56	54.506	445.9	109.53	448.06		150.99	501.1	59.836	517.9	224.9	770.08		82.398	662.61	59.245	442.22	119.42	435.59		152.5	585.04	67.707	470.95	229.45	692.12
		19.859	652.37	54.514	445.86	109.5	448.11		124.47	500.14	59.856	517.86	224.87	770.04		37.108	674.65	59.246	442.24	119.46	435.63		152.63	585.51	67.696	470.92	229.43	692.28
		80.06	650.88	54.499	445.95	109.5	448.09		150.97	499.43	59.836	517.89	224.87	770.1		82.406	675.94	59.264	442.22	119.48	435.63		152.6	585.39	67.71	470.96	229.47	692.18
2021-01-09		80.101	653.46	54.457	445.54	109.43	448.13		150.84	502.69	59.836	517.9	224.84	770.08		82.376	669.33	59.185	441.84	119.4	435.68		152.77	587.97	67.725	470.91	229.42	692.22
		80.029	644.22	54.514	445.94	109.46	448.08		151.05	501.46	59.84	517.91	224.88	770.01		82.33	676.77	59.258	442.2	119.47	435.63		152.68	587.21	67.747	470.94	229.43	692.08
		80.096	650.16	54.505	445.9	109.5	448.09		150.99	499.79	59.836	517.91	224.85	770.08		82.485	675.57	59.242	442.23	119.43	435.6		152.74	587.88	67.71	470.93	229.43	692.17
		80.136	641.06	54.494	445.93	109.52	448.11		150.97	499.75	59.842	517.86	224.89	770.09		82.405	673.71	59.253	442.2	119.46	435.62		152.53	585.02	67.704	470.93	229.44	692.1
		80.108	650.83	54.507	445.9	109.49	448.08		151	499.7	59.867	517.88	224.9	770.17		82.39	677.52	59.251	442.17	119.48	435.61		152.6	585.17	67.728	470.98	229.44	692.13
		80.126	644.29	54.501	445.96	109.5	448.07		151	499.76	59.857	517.88	224.92	770.1		82.394	675.97	59.244	442.19	119.43	435.64		152.56	584.81	67.736	470.93	229.44	692.19
		80.145	652.17	54.504	445.88	109.49	448.06		64.398	500.79	59.844	517.95	224.87	770.09		82.407	675.52	59.246	442.21	119.48	435.66		152.59	585.23	67.702	470.96	229.46	692.23
		80.096	648	54.491	445.92	109.51	448.07		150.88	499.08	59.844	517.9	224.89	770.05		82.378	675.27	59.24	442.18	119.46	435.68		152.54	277.51	67.731	471.85	229.57	692.18
		80.101	647.97	54.503	445.91	109.48	448.1		151.03	499.15	59.835	517.87	224.9	770.06		82.345	676.64	59.254	442.17	119.46	435.63		152.55	585.31	67.717	470.96	229.45	692.13
		80.074	650.5	54.503	445.93	109.51	448.1		150.97	230.05	59.84	517.91	224.91	770.02		82.401	676.41	59.259	442.23	119.47	435.63		152.54	584.92	67.705	470.95	229.44	692.18
2021-01-10		80.106	651.11	54.456	445.65	109.43	449.4		150.82	507.76	59.826	517.93	224.99	770.19		82.449	675.99	59.191	441.61	119.4	436.23		152.81	588.8	67.7	470.86	229.5	692.07
		80.018	640.78	54.516	445.91	109.51	448.66		151.09	109.66	59.828	517.95	225	770.17		82.263	675.32	59.264	442.01	119.41	436.26		152.51	585.16	67.698	470.9	229.46	692.14
		80.083	650.01	54.499	445.91	109.51	448.72		151.03	502.11	59.861	517.95	224.88	770.08		82.373	670.49	59.24	442.02	119.47	436.19		152.56	585.28	67.706	470.89	229.47	692.14
		74.572	650.43	54.524	445.89	109.53	448.7		151.02	499.52	59.841	517.89	224.85	770.08		82.373	669.3	59.251	442.06	119.43	436.28		152.52	585.1	67.697	470.92	229.5	692.18
		80.101	650.31	54.512	445.86	109.49	448.77		57.355	499.73	59.841	517.89	224.88	770.06		82.416	672.57	59.246	442.03	119.41	436.24		152.54	585.18	67.703	470.88	229.46	692.11
		80.166	647.43	54.503	445.87	109.49	448.8		150.97	499.29	59.86	517.89	224.88	770		82.424	674.42	59.266	442.07	119.47	436.25		152.56	584.76	67.72	470.91	229.48	692.11
		80.124	650.27	54.51	445.87	109.53	448.75		151	499.7	59.842	517.83	224.89	770		82.448	675.7	59.26	442.05	119.4	436.24		152.5	585.1	67.7	470.87	229.45	691.97
		80.063	644	54.496	445.91	109.54	448.73		150.97	499.9	59.852	517.83	224.9	770.08		82.415	666.55	59.249	442.03	119.43	436.21		152.51	585.14	67.707	470.88	229.47	691.98
		80.115	637.12	54.503	445.88	109.52	448.75		150.94	499.91	59.853	517.83	224.85	770.02		82.382	675.83	59.253	442.07	119.43	436.26		152.51	585.52	67.7	470.85	229.46	692.07
		80.063	644.27	54.513	445.9	109.54	448.74		150.88	499.27	59.844	517.84	224.92	770.09		82.393	675.21	59.247	442.04	119.47	436.28		152.47	585.37	67.69	470.87	229.49	692
3-day Median		80.096	649.685	54.503	445.9	109.5	448.105		150.97	499.72	59.8415	517.88	224.89	770.08		82.396	675.145	59.2505	442.185	119.455	435.65		152.56	585.175	67.707	470.935	229.45	692.14
																																																	516.48

## Sheet: V100
NVidia V100				BGK-W2 Educational; N=128							BGK-W2 Unrolled; N=128							TRT Educational; N=128							TRT Unrolled; N=128
		twopop_aos	twopop_soa	swap_aos	swap_soa	aa_aos	aa_soa		twopop_aos	twopop_soa	swap_aos	swap_soa	aa_aos	aa_soa		twopop_aos	twopop_soa	swap_aos	swap_soa	aa_aos	aa_soa		twopop_aos	twopop_soa	swap_aos	swap_soa	aa_aos	aa_soa
2021-01-10		223.14	1308.9	119.79	968.02	270.51	1290.3		260.04	1419.7	168	1040.3	470.73	1725.1		224.74	1298.9	123.91	968.65	278.13	1288.3		260.03	1400.1	168.78	1093.8	475.6	1801.8
		222.59	1292.6	119.9	968.27	270.92	1289.9		259.83	1426.9	168.13	1040.3	470.87	1724.8		223.96	1304	123.69	968.63	278.15	1288.6		259.92	1404.2	168.8	1094.1	475.44	1802.1
		223.43	1315	119.88	967.56	270.89	1290.5		259.93	1423.2	168.15	1040.1	470.93	1725.3		223.66	1293.5	123.69	968.5	278.08	1288.2		260.16	1400.5	168.72	1094.1	475.42	1802.4
		223.59	1311.6	119.88	967.96	270.89	1290		260.04	1422.3	168.14	1040.1	470.56	1725.6		224.08	1297.9	123.66	968.57	278.1	1288.4		259.81	1400	168.76	1093.6	475.46	1801.7
		223.52	1300.2	119.91	968.34	270.87	1290.6		260.07	1415.9	168.21	1039.9	470.88	1724.9		223.3	1272	123.64	968.33	278.18	1288.6		259.87	1393.2	168.75	1094.4	475.36	1801.1
		223.18	1308.1	119.93	967.86	270.91	1290.3		259.95	1408.1	168.05	1040.3	470.78	1725.3		223.04	1271	123.66	968.56	278.09	1288.2		259.93	1399.5	168.79	1094.1	475.65	1801.3
		222.64	1294.5	119.89	967.93	270.94	1290.5		260.06	1442.8	168.2	1040.2	470.83	1725.2		222.91	1281.6	123.7	968.6	278.14	1288.4		259.86	1423.3	168.77	1094	475.6	1802
		222.89	1292.4	119.91	967.81	270.81	1290.2		259.96	1419.8	168.05	1040.3	470.89	1724.9		223.2	1272.9	123.68	968.61	278.13	1288.4		259.89	1402.4	168.85	1093.8	475.53	1802.5
		223.45	1309.5	119.9	968.2	270.92	1290.3		259.92	1431.7	168.27	1040.4	470.85	1725.1		223.54	1260.5	123.67	968.48	278.11	1288.7		259.87	1399.4	168.74	1093.8	475.55	1802.4
		223.41	1330.5	119.91	967.91	270.87	1290.4		260.04	1435	168.06	1040.3	471.02	1725.7		223.01	1281.9	123.68	968.48	278.08	1288.3		259.93	1423.8	168.78	1093.9	475.5	1801.7
2021-01-11		220.82	1244.2	120.02	966.36	270.58	1285.1		260.06	1434.2	168.08	1038.7	470.68	1724		222.47	1248.7	124.02	966.18	278.49	1282.9		259.97	1402.4	168.76	1101.9	475.71	1819.5
		221.06	1254.8	119.77	966.83	270.65	1285.1		260.13	1426.6	168.01	1038.8	470.77	1723.7		222.09	1247	123.86	966.36	278.48	1282.6		260.04	1416.1	168.92	1101.3	475.69	1818.7
		221.06	1239.2	119.78	966.95	270.65	1285.7		259.97	1426.8	167.98	1038.6	470.77	1723.6		222.27	1241.5	123.89	965.93	278.53	1282.6		259.87	1414.7	168.8	1102	475.69	1818.6
		221.41	1239.7	119.78	966.72	270.76	1285.4		260.17	1419.1	168.09	1038.6	470.69	1724.9		222.31	1249.6	123.89	966.15	278.48	1282.5		259.86	1403.2	168.87	1102.1	475.38	1818.5
		220.97	1248	119.79	966.69	270.65	1285		260.16	1419.9	168.17	1038.6	470.74	1723.6		222.64	1234.8	123.89	966.26	278.45	1283.1		259.97	1403.6	168.74	1102.4	475.69	1818.1
		221.03	1258.8	119.77	966.5	270.66	1285.5		260.17	1413.9	168.05	1038.8	470.71	1723.6		222.1	1249.2	123.89	966.17	278.44	1282.8		259.85	1402.9	168.78	1102.1	475.59	1818.8
		221.44	1254.6	119.76	966.6	270.65	1285.2		260.02	1436	168.04	1038.4	470.78	1723.8		222.34	1255.3	123.9	966.23	278.52	1282.5		259.87	1431.5	168.88	1101.4	475.64	1819.1
		221.2	1251.7	119.77	966.52	270.65	1284.8		259.95	1419.8	168.15	1038.6	470.77	1723.9		222.25	1248.8	123.89	966.39	278.47	1282.7		259.83	1403.6	168.85	1102	475.68	1819.2
		221.11	1236.8	119.77	966.79	270.68	1285.3		260.21	1418.7	168.02	1038.5	470.89	1723.7		221.83	1236.3	123.88	966.19	278.58	1282.5		259.83	1403.3	168.87	1101.7	475.89	1818.9
		221.38	1245.1	119.8	966.62	270.67	1285.4		260.32	1432.7	168.05	1038.8	470.84	1723.7		222.35	1258.9	123.87	966.23	278.56	1282.5		260.05	1426.3	168.87	1102.1	475.86	1818.7
2021-01-12		222.31	1255.5	119.73	962.09	270.18	1280.2		259.09	1417.1	168.01	1031.4	470.29	1709.2		223.34	1270	123.47	968.61	277.38	1289.5		258.94	1411.1	168.82	1089.7	475.23	1789.5
		222.39	1259.7	119.76	962	270.58	1280.1		258.85	1422.9	168.1	1030.8	470.55	1709.9		223.35	1257.4	123.49	970.39	277.72	1291.2		258.99	1400	168.79	1089.4	475.16	1789.6
		222.2	1270.4	119.77	962.13	270.63	1279.9		258.98	1426.4	167.99	1031.1	470.64	1709.9		223.49	1272.6	123.48	970.21	277.76	1290.6		259.12	1410.4	168.69	1089.8	475.07	1788.9
		222.65	1246.2	119.74	961.62	270.59	1280.1		258.64	1417.2	168.06	1031.2	470.57	1709		223.31	1256.6	123.5	970.74	277.77	1291.4		258.55	1399.2	168.81	1089.3	475.15	1789.8
		222.43	1276.3	119.78	962.33	270.57	1280.4		259.48	1415.8	168.07	1031.2	470.51	1709.3		223.43	1258.5	123.48	970.31	277.79	1290.9		258.6	1398.5	168.8	1089.9	475.13	1789.1
		222.58	1268.5	119.75	961.94	270.57	1280.1		258.76	1414.3	168.13	1031.2	470.58	1709.7		223.25	1266.7	123.51	970.18	277.7	1290.3		258.49	1411.9	168.75	1089.4	475.25	1789.4
		222.19	1272.4	119.7	961.9	270.55	1280.3		258.64	1429.2	168.07	1030.9	470.36	1709.5		223.43	1269.7	123.49	970.3	277.67	1291		258.45	1422.5	168.81	1089.7	475	1789.2
		222.39	1259.7	119.74	961.78	270.58	1280.1		258.59	1426.7	168.14	1031.2	470.47	1709.3		223.32	1269	123.51	970.37	277.71	1290.8		258.89	1414	168.79	1089.9	475.07	1789.2
		222.42	1259.6	119.72	960.49	270.59	1279.7		258.5	1414.5	167.98	1030.8	470.35	1709.3		223.33	1251.3	123.47	970.83	277.75	1290.9		258.77	1401.7	168.8	1089.7	475.22	1789.6
		222.57	1260.8	119.74	961.91	270.56	1280.2		258.84	1438.8	168.1	1031.4	470.59	1709.5		223.43	1267	123.49	970.66	277.72	1290.9		258.95	1416.8	168.9	1090	475.1	1789.3
3-day Median		222.405	1260.25	119.78	966.655	270.65	1285.25		259.955	1422.6	168.07	1038.6	470.735	1723.7		223.275	1263.6	123.68	968.565	278.12	1288.4		259.86	1403.45	168.795	1093.95	475.48	1801.9

## Sheet: AMD EPYC x64
AMD EPYC x64				BGK-W2 Educational; N=128							BGK-W2 Unrolled; N=128							BGK-W2 Educational; N=128; Single Core							BGK-W2 Unrolled; N=128; Single Core
		twopop_aos	twopop_soa	swap_aos	swap_soa	aa_aos	aa_soa		twopop_aos	twopop_soa	swap_aos	swap_soa	aa_aos	aa_soa		twopop_aos	twopop_soa	swap_aos	swap_soa	aa_aos	aa_soa		twopop_aos	twopop_soa	swap_aos	swap_soa	aa_aos	aa_soa
2021-01-05		118.82	105.02	135.02	165.94	198.78	321.56		115.31	68.678	133.73	126.89	198.63	240.69		9.3675	5.5777	12.883	5.387	11.674	7.4195		15.823	6.5745	16.732	3.7392	12.412	6.05
		118.95	104.63	135.12	165.87	198.73	321.57		115.38	68.71	133.76	125.94	198.46	244.57		9.3705	5.7912	12.868	5.3869	11.673	7.4176		15.797	6.6751	16.703	3.7423	12.437	6.0509
		118.88	105.25	135.02	165.93	198.79	321.62		115.01	68.73	133.84	127.43	198.37	246.27		9.367	5.5653	12.877	5.3858	11.675	7.4179		15.804	6.7369	16.698	3.7468	12.439	6.0564
		119.16	105.34	134.75	166.7	199.2	322.48		115.34	68.846	134.06	127.56	198.22	246.28		9.3672	5.8067	12.872	5.3866	11.672	7.4184		15.814	6.7009	16.708	3.7446	12.435	6.0566
		117.78	179.96	135.52	166.85	199	323.09		115.47	68.919	133.95	129.3	198.49	248.3		9.3695	5.7724	12.866	5.3858	11.674	7.4158		15.786	7.1059	16.687	3.7445	12.436	6.0555
		117.65	179.92	135.33	166.99	199.09	322.39		115.43	69.026	133.81	130.85	198.42	253.01		9.3682	5.8197	12.879	5.3876	11.686	7.4211		15.785	7.0843	16.679	3.7425	12.431	6.0551
		117.68	179.84	135.17	166.99	199.15	322.77		114.93	69.38	134.03	131.09	198.4	255.59		9.3726	5.5535	12.886	5.3885	11.681	7.4197		15.789	7.1041	16.708	3.7437	12.433	6.0535
		117.72	179.92	135.17	167.04	199.16	322.67		115.07	69.191	133.92	132.67	198.58	257.51		9.3701	5.8146	12.884	5.3883	11.682	7.4192		15.745	7.103	16.666	3.7442	12.435	6.0556
		117.65	179.83	135.41	166.85	198.98	323.05		115.21	69.452	133.95	132.54	198.47	258.88		9.3714	5.499	12.877	5.3876	11.678	7.4185		15.744	7.1023	16.708	3.7386	12.433	6.0553
		117.52	179.83	135.32	166.83	199.22	323.06		115.19	69.562	134.03	134.15	198.86	259.22		9.3712	5.8258	12.885	5.3882	11.683	7.4196		15.789	7.0903	16.697	3.7503	12.443	6.0567
2021-01-06		118.03	179.24	135.05	166.99	198.93	322.85		114.29	187.43	134.31	136.07	198.82	262.54
		117.98	178.33	134.99	167.04	198.87	323.25		114.02	187.5	134.18	135.92	198.81	263.16
		117.84	178.69	135.27	166.73	199.05	323.07		114.27	187.43	134.35	135.96	198.91	263.28
		117.99	179.14	135.2	166.9	198.91	322.72		114.39	187.57	134.44	136.11	198.72	263.23
		118.26	179.13	135.15	166.79	198.97	322.54		114.4	187.56	134.21	135.97	198.84	263.57
		117.76	178.54	134.86	166.8	199.1	322.57		113.98	187.5	134.23	136	198.94	263.15
		118.05	178.43	135.2	166.62	198.84	322.71		114.11	187.45	134.34	135.98	198.68	263.49
		118.05	179.15	135.15	166.62	198.98	322.47		114.25	187.51	134.21	135.98	198.74	263.47
		118.08	179.15	135.02	166.72	198.62	322.58		114.3	185.25	134.3	136.04	199.2	263.27
		118.04	178.69	135.12	166.89	199.1	322.94		114.19	187.54	134.14	136.25	199.09	263.41
2021-01-07		117.73	178.59	135.19	166.98	198.99	322.97		114.27	187.53	134.23	135.71	198.79	263.2
		117.96	178.31	135.09	166.93	199.1	322.96		114.22	187.51	134.13	136.02	199	263.17
		118	178.75	135.16	166.97	198.97	322.62		114.37	187.46	134.15	135.81	198.71	263.19
		117.79	179.21	135.18	166.97	198.79	322.74		114.28	187.42	134.14	135.74	198.8	263.17
		117.88	179.24	134.99	166.92	198.68	322.8		114.18	187.55	134.11	136.16	198.5	263.07
		117.91	179.16	135.21	166.8	198.91	322.74		114.22	187.53	134.12	136.12	198.73	263.4
		118.01	179.05	135.22	166.98	198.91	323.23		114.23	187.38	134.09	136.1	198.73	263.15
		117.85	179.21	135.19	166.83	198.66	322.74		114.27	187.53	134.09	136.05	198.75	263.25
		117.89	178.62	135.01	166.88	199.07	322.77		114.32	187.46	134.18	135.99	198.74	262.58
		117.81	179.19	135.06	166.71	198.92	322.92		114.32	187.52	134.13	136.21	198.71	263.15
Median		117.935	179.135	135.155	166.85	198.97	322.74		114.31	187.44	134.13	135.965	198.73	263.15		9.3698	5.7818	12.878	5.3873	11.6765	7.41885		15.789	7.0873	16.7005	3.74395	12.435	6.0554
Stddev		0.40511	25.6107	0.15352	0.312661	0.16153	0.432037		0.493626	56.7377	0.175278	3.35091	0.220759	6.90882		0.00196344	0.134631	0.00711883	0.000978718	0.00489444	0.00144687		0.0258981	0.223967	0.0182099	0.00340785	0.00824891	0.00236277

## Sheet: Intel Xeon x48
Intel Xeon x48				BGK-W2 Educational; N=128							BGK-W2 Unrolled; N=128							BGK-W2 Educational; N=128; Single Core							BGK-W2 Unrolled; N=128; Single Core
		twopop_aos	twopop_soa	swap_aos	swap_soa	aa_aos	aa_soa		twopop_aos	twopop_soa	swap_aos	swap_soa	aa_aos	aa_soa		twopop_aos	twopop_soa	swap_aos	swap_soa	aa_aos	aa_soa		twopop_aos	twopop_soa	swap_aos	swap_soa	aa_aos	aa_soa
2021-01-05		123.9	178.1	148.5	174.3	235.6	312.7		135.9	163.7	149.2	199.8	234.3	322.2		13.68	3.982	11.59	7.463	11.45	9.892		14.87	4.548	14.83	7.066	12.36	10.15
		139.7	192	148.5	191.9	205.4	311		132.1	164.9	149.2	212.6	213.7	311.2		13.68	3.688	11.63	7.484	11.52	9.865		14.8	4.711	14.81	7.067	12.33	10.12
		138.3	191.1	154.2	200.4	205.1	306		135.4	207.6	153.5	180.2	220.4	319.8		13.58	3.901	11.66	7.458	11.52	9.871		14.85	4.701	14.83	7.095	12.32	10.13
		126.4	190.8	148.5	194.2	210.6	311.4		127.9	175	157.7	178.5	229.1	318		13.67	3.898	11.62	7.46	11.52	9.882		14.8	4.465	14.79	7.089	12.33	10.16
		138.1	200.6	144.5	181.5	208.8	311.9		131	170.5	148.9	198.8	205.9	322.5		13.69	3.931	11.64	7.506	11.45	9.862		14.85	4.631	14.84	7.078	12.32	10.12
		132.8	177.8	153.1	195.5	223.6	310.9		133.8	170.7	155.5	189.5	224.4	325.2		13.6	3.876	11.65	7.477	11.51	9.876		14.8	4.654	14.8	7.054	12.31	10.14
		128.5	188.7	138.7	186.3	232	308		137.9	181.2	155.7	202.2	230.5	315.8		13.66	3.822	11.65	7.484	11.48	9.862		14.85	4.671	14.8	7.057	12.33	10.15
		129.9	177.7	144.5	195.1	204.9	305.5		130.2	198.7	152	204.6	232.7	317.6		13.65	3.917	11.65	7.479	11.52	9.869		14.78	4.749	14.8	7.085	12.31	10.12
		141.8	171.8	148.5	197.3	208.5	310.2		137.7	182.6	145.4	211.7	207.4	318.7		13.65	3.993	11.65	7.493	11.5	9.863		14.85	4.78	14.85	7.095	12.31	10.13
		129.5	193.3	155.9	184.3	207.5	314.9		135.8	176.7	154	182.9	218.6	322.3		13.66	3.944	11.66	7.492	11.52	9.876		14.88	4.45	14.79	7.062	12.32	10.12
2021-01-06		131.1	163.6	143.6	182.9	206.2	310.8		138.4	188.3	137	193.2	213.4	315.3
		139.8	191	152.7	204.6	208.2	302.3		139.1	202.9	146.6	176.8	227.6	324.9
		133.7	179.2	152.5	213.3	225.3	304.3		127.1	190.2	156.2	189.8	213.4	313.2
		135.1	173.5	138.2	185.1	209.9	310.6		135.1	179.2	150.3	207.7	226.2	336.3
		140.6	176	150	179.2	212.2	312.8		138.1	181.3	158.7	192.3	228.9	325.2
		136.1	198.1	147.6	180	211	309.8		133.6	178.3	157.8	180.8	215.1	317.5
		138.5	175.2	146	185.6	209	314.1		135.2	181.2	146	197.6	234.7	323.2
		129.2	165.1	158.5	196.1	212.4	305.2		131.9	202	146.8	216.9	211.6	322.2
		132.5	175.5	153.4	183.4	209.4	314.1		133.6	184.3	153.2	209.9	209.4	330.9
		138.8	182	158.9	192.9	209.2	313.7		138.3	176.9	139	181.6	230.2	325.8
2021-01-07		138.5	178.6	153.8	178.9	228.4	312		130.3	174.8	158	199	208.9	323.8
		128.7	180.3	158.3	201.4	220	313.9		142.4	202	145.8	182.6	220.1	326.9
		131.8	192.9	156.5	213.2	216.7	321.5		138.6	182.2	157.2	190.8	213.1	326.2
		136.7	193.1	156.8	211.3	205.5	313		130.2	184.1	154.2	184	211.3	326.6
		135.3	180.1	151.2	188.2	220.7	313.3		132.6	184.2	159.5	210	220.2	323.5
		138.5	183.9	155.8	204.3	230.7	316.4		136.1	171.7	149.3	186.9	229.4	327.8
		136.9	178.3	149.5	200.6	212.9	315.2		134	182	151.1	185.3	212.1	324.5
		130.6	214.8	148.6	182.6	233.8	311		139.1	191.5	147.4	200.4	213.2	325.3
		138.6	196.1	155.9	206.5	209.1	314.7		135.9	183.3	136	191	215.2	327.8
		132.2	184.8	155.1	190.7	222.9	318.8		135	210.3	157.5	199.5	207.7	325
Median		135.2	181.15	151.85	192.4	210.8	311.95		135.15	182.1	151.55	192.75	216.9	323.65		13.66	3.909	11.65	7.4815	11.515	9.87		14.85	4.6625	14.805	7.0725	12.32	10.13
Stddev		4.69391	11.0273	5.51468	10.8759	9.56632	4.17929		3.61001	12.0744	6.33995	11.4629	9.04004	5.31164		0.0355278	0.0881524	0.0216025	0.0156432	0.0288483	0.00984096		0.034657	0.113779	0.0217051	0.0155763	0.0150555	0.0150555

## Sheet: AMD Ryzen x8
AMD Ryzen x8				BGK-W2 Educational, N=128							BGK-W2 Unrolled, N=128
		twopop_aos	twopop_soa	swap_aos	swap_soa	aa_aos	aa_soa		twopop_aos	twopop_soa	swap_aos	swap_soa	aa_aos	aa_soa
2021-01-06		48.929	34.184	55.056	61.921	63.973	82.578		48.02	38.764	57.805	44.983	65.703	69.407
		48.828	33.371	55.07	61.651	63.914	82.934		48.031	39.401	57.792	45.289	65.855	68.992
		48.832	33.827	55.079	61.801	63.984	82.917		48.057	38.739	57.801	45.458	65.785	69.173
		48.84	33.858	55.064	62.294	64.232	83.079		48.028	38.703	57.798	45.305	65.841	69.002
		48.848	33.953	55.075	62.213	64.24	82.934		48.034	38.943	57.784	45.472	65.843	69.067
		48.853	33.97	55.071	62.217	64.294	83.032		48.037	38.634	57.747	45.281	65.866	69.432
		48.847	33.972	55.1	62.438	64.177	83.325		48.014	39.086	57.783	45.481	65.947	69.287
		48.843	34.045	55.029	62.915	64.057	82.962		48.019	39.053	57.762	45.689	65.886	68.834
		48.825	34.017	55.011	62.807	64.263	83.478		48.007	39.813	57.719	45.474	65.676	69.388
		48.833	33.959	55.116	63.082	64.107	83.546		47.999	39.276	57.753	45.241	65.78	68.791
2021-01-07		48.795	34.396	54.939	64.472	64.132	84.42		47.956	39.941	57.706	45.704	65.879	69.5
		48.811	33.921	54.992	64.352	64.037	84.25		47.976	39.743	57.677	45.695	65.957	69.378
		48.787	34.432	54.943	64.249	64.099	84.627		47.949	39.712	57.688	45.677	66.03	69.678
		48.761	34.346	55.023	64.203	64.087	84.492		47.986	39.618	57.696	45.171	65.913	68.946
		48.813	34.393	54.936	64.16	63.903	84.265		47.968	39.868	57.692	45.104	65.932	68.996
		48.777	34.391	54.958	64.122	64.18	84.37		47.976	39.698	57.718	45.466	65.892	69.305
		48.776	34.366	54.898	64.207	64.026	84.75		47.996	40.091	57.708	45.688	65.983	69.16
		48.743	34.385	54.938	64.348	63.986	84.401		47.964	39.985	57.684	45.781	65.929	69.486
		48.777	34.499	54.938	64.52	64.112	84.426		47.984	39.668	57.698	45.607	65.827	69.576
		48.751	34.482	54.921	64.623	64.037	84.266		47.991	39.894	57.713	45.544	65.89	69.333
2021-01-08		48.806	34.61	55.003	64.479	64.142	84.945		47.951	39.799	57.566	46.002	65.974	69.603
		48.775	34.051	54.951	64.661	64.085	84.701		47.935	41.81	57.536	45.301	65.921	70.118
		48.818	34.559	54.993	64.405	64.012	84.716		47.901	42.063	57.535	45.406	66.032	69.373
		48.761	34.705	55.007	64.849	64.113	85.015		47.929	42.295	57.548	45.739	66.221	69.482
		48.782	34.715	55.026	64.974	64.242	85.045		47.896	42.221	57.535	45.26	65.954	70.011
		48.796	34.649	55.06	65.12	64.063	84.905		47.922	42.201	57.55	45.771	65.925	69.874
		48.785	34.621	55.009	64.998	63.982	84.675		47.927	42.105	57.537	45.613	65.978	69.432
		48.783	34.682	54.998	64.811	64.243	84.801		47.914	42.172	57.519	45.675	66.047	70.029
		48.798	34.72	54.961	64.773	64.301	84.99		47.962	42.103	57.554	45.504	65.858	69.673
		48.766	34.661	55.004	65.138	64.268	85.033		47.955	41.892	57.526	45.418	66.287	69.623
3-day Median		48.797	34.388	55.0055	64.2985	64.103	84.4105		47.976	39.806	57.697	45.4775	65.917	69.3975

[truncated: 1 more sheets: Intel Xeon x8]
